# Supplementary material for: Difference in differences analysis evaluates the effects of the badger control policy on bovine tuberculosis in England
Source: Sci Rep. 2024 Feb 28;14:4849. doi: 10.1038/s41598-024-54062-4 (PMC10902358; doi:10.1038/s41598-024-54062-4)
Supplement: Supplementary file 2 — Supplementary Information 2. [file 41598_2024_54062_MOESM2_ESM.xls]

## Sheet: Guide
The four worksheets use time units of Intervention year (September to August inclusive) or Calendar year.
They present observations from all herds present within each Badger Control Policy (BCP) area (HIE) or only from herds present at the start of the Badger Control Policy (Cohort)
Each worksheet presents observations from 52 BCP areas and 12 years.
Fields
AreaID	An integer 1-53 excluding 32 identifying each BCP area
BCP_Start_Year	The year in which BCP started in each area.
Intervention_Year	The start and end years of each intervention year (September to August inclusive)
Calendar_Year	The current year
Year_Count_PreBCP	The integer year, starting at 1, with a maximum in the year before BCP started
OTFW_Incidents	Number of OTFW (confirmed) incidents in the year
OTFS_Incidents	Number of OTFS (unconfirmed) incidents in the year
Total_Incidents	Total number of incidents in the year (OTFW + OTFS)
Number_Herds	Number of herds active in the area or cohort at the start of the intervention or calendar year
TAR	Time at risk (Herd years) in the area or cohort for the year
Transformed_OTFW_Incidence_rate	OTFW_Incidents / TAR
OTFW_Incidence_rate	SQRT((OTFW_Incidents + 0.5) / TAR)
Total_Incidence_rate	Total_Incidents / TAR
Total_Incidence_rate	SQRT((Total_Incidents + 0.5) / TAR)

## Sheet: InterventionYear_HIE
AreaID	BCP_Start_Year	Intervention_Year	Year_Count_PreBCP	OTFW_Incidents	OTFS_Incidents	Total_Incidents	Number_Herds	TAR	OTFW_Incidence_rate	Transformed_OTFW_Incidence_rate	Total_Incidence_rate	Transformed_Total_Incidence_rate
1	2013	2009-2010	1	27	15	42	269	169.621	0.159179	0.402649	0.247611	0.500559
1	2013	2010-2011	2	33	11	44	235	171.452	0.192473	0.442029	0.256631	0.509458
1	2013	2011-2012	3	23	8	31	227	166.212	0.138377	0.376013	0.186509	0.435335
1	2013	2012-2013	4	17	2	19	216	156.805	0.108415	0.334071	0.12117	0.352645
1	2013	2013-2014	4	20	9	29	217	160.994	0.124228	0.356839	0.180131	0.428062
1	2013	2014-2015	4	20	5	25	213	155.529	0.128593	0.363054	0.160742	0.404915
1	2013	2015-2016	4	17	6	23	201	157.637	0.107843	0.333188	0.145905	0.386104
1	2013	2016-2017	4	10	8	18	201	159.316	0.0627685	0.256723	0.112983	0.340766
1	2013	2017-2018	4	18	4	22	204	160.074	0.112448	0.339958	0.137437	0.374913
1	2013	2018-2019	4	16	5	21	214	154.174	0.103779	0.327142	0.13621	0.373434
1	2013	2019-2020	4	13	9	22	211	160.78	0.0808557	0.289768	0.136833	0.374089
1	2013	2020-2021	4	10	8	18	214	151.217	0.0661301	0.263508	0.119034	0.349772
2	2013	2009-2010	1	31	4	35	157	107.869	0.287387	0.540391	0.324469	0.573676
2	2013	2010-2011	2	28	6	34	154	117.06	0.239194	0.493423	0.29045	0.542883
2	2013	2011-2012	3	30	12	42	154	110.505	0.271481	0.525362	0.380073	0.620159
2	2013	2012-2013	4	27	3	30	155	106.136	0.254392	0.509021	0.282657	0.536068
2	2013	2013-2014	4	26	4	30	153	108.175	0.240351	0.494947	0.277328	0.53099
2	2013	2014-2015	4	22	3	25	154	117.098	0.187877	0.438346	0.213497	0.466655
2	2013	2015-2016	4	21	7	28	143	120.684	0.174007	0.422079	0.23201	0.485956
2	2013	2016-2017	4	13	3	16	150	116.46	0.111626	0.34047	0.137386	0.376404
2	2013	2017-2018	4	14	5	19	155	119.425	0.117228	0.348447	0.159096	0.404082
2	2013	2018-2019	4	10	3	13	152	109.604	0.0912372	0.309514	0.118608	0.350956
2	2013	2019-2020	4	12	7	19	156	118.615	0.101168	0.324628	0.160183	0.40546
2	2013	2020-2021	4	11	5	16	161	112.879	0.0974496	0.319185	0.141745	0.382328
3	2015	2009-2010	1	14	5	19	181	174.294	0.0803239	0.288431	0.109011	0.334484
3	2015	2010-2011	2	18	16	34	182	156.129	0.11529	0.344227	0.217769	0.470076
3	2015	2011-2012	3	19	11	30	187	143.474	0.132428	0.368664	0.209097	0.461066
3	2015	2012-2013	4	18	8	26	181	126.215	0.142614	0.382852	0.205998	0.458213
3	2015	2013-2014	5	24	6	30	178	142.538	0.168376	0.414589	0.21047	0.462578
3	2015	2014-2015	6	17	9	26	166	119.855	0.141838	0.382112	0.216929	0.470213
3	2015	2015-2016	6	21	14	35	158	121.599	0.172699	0.420489	0.287832	0.540318
3	2015	2016-2017	6	24	12	36	160	113.96	0.2106	0.463667	0.315899	0.565939
3	2015	2017-2018	6	11	10	21	163	106.448	0.103337	0.328686	0.19728	0.449419
3	2015	2018-2019	6	13	15	28	153	126.806	0.102519	0.326285	0.220809	0.47408
3	2015	2019-2020	6	11	9	20	152	115.565	0.0951848	0.315454	0.173063	0.421177
3	2015	2020-2021	6	7	9	16	154	108.906	0.0642755	0.262424	0.146915	0.389238
4	2016	2009-2010	1	58	18	76	426	303.151	0.191324	0.439287	0.2507	0.502344
4	2016	2010-2011	2	38	15	53	418	304.156	0.124936	0.35578	0.174253	0.4194
4	2016	2011-2012	3	55	21	76	416	322.883	0.17034	0.414595	0.235379	0.486752
4	2016	2012-2013	4	43	14	57	423	287.075	0.149787	0.389267	0.198555	0.447545
4	2016	2013-2014	5	47	14	61	426	319.767	0.146982	0.385416	0.190764	0.438551
4	2016	2014-2015	6	56	7	63	421	324.175	0.172746	0.417479	0.194339	0.442585
4	2016	2015-2016	7	54	24	78	433	337.391	0.160052	0.401913	0.231186	0.482357
4	2016	2016-2017	7	42	25	67	436	325.588	0.128997	0.361294	0.205782	0.455321
4	2016	2017-2018	7	32	13	45	443	304.402	0.105124	0.326752	0.147831	0.386618
4	2016	2018-2019	7	23	25	48	430	319.885	0.0719008	0.271042	0.150054	0.38938
4	2016	2019-2020	7	31	19	50	436	315.614	0.0982213	0.31592	0.158421	0.400007
4	2016	2020-2021	7	29	15	44	433	322.508	0.0899203	0.302441	0.136431	0.371458
5	2016	2009-2010	1	26	14	40	231	174.261	0.149201	0.389962	0.22954	0.482089
5	2016	2010-2011	2	28	8	36	233	171.718	0.163058	0.407394	0.209646	0.46104
5	2016	2011-2012	3	30	5	35	224	172.159	0.174258	0.420906	0.203301	0.454098
5	2016	2012-2013	4	31	8	39	231	167.639	0.184922	0.433479	0.232643	0.485413
5	2016	2013-2014	5	26	8	34	235	169.832	0.153093	0.395015	0.200198	0.450713
5	2016	2014-2015	6	31	6	37	228	157.358	0.197003	0.447415	0.235133	0.48817
5	2016	2015-2016	7	34	6	40	217	162.735	0.208928	0.460436	0.245798	0.498869
5	2016	2016-2017	7	30	7	37	214	151.069	0.198585	0.449327	0.244921	0.498228
5	2016	2017-2018	7	20	12	32	215	151.718	0.131824	0.367586	0.210918	0.462832
5	2016	2018-2019	7	9	8	17	208	154.82	0.058132	0.247713	0.109805	0.336206
5	2016	2019-2020	7	15	11	26	207	154.897	0.0968388	0.316333	0.167854	0.41362
5	2016	2020-2021	7	8	10	18	200	153.807	0.0520132	0.235083	0.11703	0.346815
6	2016	2009-2010	1	73	12	85	466	338.308	0.21578	0.466109	0.25125	0.502721
6	2016	2010-2011	2	94	8	102	470	323.409	0.290654	0.540555	0.31539	0.562971
6	2016	2011-2012	3	76	6	82	470	302.815	0.250979	0.502623	0.270793	0.521962
6	2016	2012-2013	4	85	13	98	467	309.634	0.274517	0.525483	0.316502	0.564019
6	2016	2013-2014	5	74	9	83	448	305.303	0.242382	0.493984	0.271861	0.522971
6	2016	2014-2015	6	95	15	110	443	314.177	0.302378	0.551334	0.350122	0.593054
6	2016	2015-2016	7	76	12	88	423	283.822	0.267773	0.519168	0.310053	0.558404
6	2016	2016-2017	7	77	7	84	429	277.462	0.277515	0.528505	0.302744	0.551857
6	2016	2017-2018	7	48	19	67	429	282.182	0.170103	0.414578	0.237435	0.489088
6	2016	2018-2019	7	37	16	53	427	287.608	0.128647	0.361089	0.184278	0.431297
6	2016	2019-2020	7	29	32	61	418	303.105	0.0956765	0.311971	0.201251	0.450444
6	2016	2020-2021	7	24	18	42	425	305.144	0.0786513	0.283355	0.13764	0.3732
7	2016	2009-2010	1	48	17	65	406	279.608	0.171669	0.416481	0.232468	0.484
7	2016	2010-2011	2	66	12	78	412	288.679	0.228628	0.479958	0.270196	0.521468
7	2016	2011-2012	3	64	9	73	401	281.832	0.227086	0.478393	0.25902	0.51068
7	2016	2012-2013	4	59	16	75	407	236.359	0.249621	0.501733	0.317314	0.565181
7	2016	2013-2014	5	72	17	89	403	265.815	0.270865	0.522251	0.334819	0.580259
7	2016	2014-2015	6	51	17	68	386	264.09	0.193116	0.441598	0.257488	0.509295
7	2016	2015-2016	7	55	23	78	371	288.988	0.190319	0.438234	0.269907	0.521188
7	2016	2016-2017	7	46	24	70	370	269.979	0.170383	0.415012	0.259279	0.51101
7	2016	2017-2018	7	19	28	47	376	285.544	0.0665396	0.261325	0.164598	0.407859
7	2016	2018-2019	7	17	33	50	375	279.822	0.0607529	0.250079	0.178685	0.42482
7	2016	2019-2020	7	19	14	33	382	282.809	0.0671831	0.262585	0.116687	0.344172
7	2016	2020-2021	7	19	21	40	381	294.505	0.064515	0.257318	0.135821	0.370835
8	2016	2009-2010	1	6	19	25	311	320.512	0.01872	0.142408	0.0780002	0.282064
8	2016	2010-2011	2	11	25	36	310	273.339	0.0402431	0.205115	0.131705	0.365423
8	2016	2011-2012	3	9	12	21	302	244	0.0368852	0.197318	0.0860656	0.296841
8	2016	2012-2013	4	12	16	28	303	226.48	0.0529847	0.234931	0.123631	0.354737
8	2016	2013-2014	5	13	17	30	298	226.782	0.0573239	0.243985	0.132286	0.36673
8	2016	2014-2015	6	12	10	22	285	223.959	0.0535812	0.236249	0.0982323	0.316962
8	2016	2015-2016	7	15	14	29	256	218.1	0.0687758	0.266586	0.132967	0.367776
8	2016	2016-2017	7	9	19	28	257	205.287	0.0438411	0.21512	0.136395	0.372599
8	2016	2017-2018	7	10	10	20	261	202.253	0.049443	0.227849	0.0988859	0.318368
8	2016	2018-2019	7	12	18	30	255	194.809	0.0615988	0.253309	0.153997	0.395681
8	2016	2019-2020	7	6	10	16	258	196.517	0.0305316	0.181868	0.0814177	0.289762
8	2016	2020-2021	7	10	10	20	265	186.793	0.0535353	0.237091	0.107071	0.331281
9	2016	2009-2010	1	31	9	40	231	125.191	0.247622	0.501613	0.319512	0.568776
9	2016	2010-2011	2	46	7	53	200	135.915	0.338446	0.584915	0.389949	0.627398
9	2016	2011-2012	3	28	11	39	200	131.326	0.213209	0.46585	0.29697	0.548432
9	2016	2012-2013	4	29	6	35	196	140.386	0.206573	0.458405	0.249313	0.502866
9	2016	2013-2014	5	34	7	41	202	151.625	0.224238	0.477006	0.270404	0.523165
9	2016	2014-2015	6	24	9	33	204	145.429	0.165029	0.410447	0.226915	0.479951
9	2016	2015-2016	7	32	14	46	189	152.841	0.209369	0.461129	0.300967	0.551578
9	2016	2016-2017	7	27	8	35	186	132.945	0.203092	0.454811	0.263268	0.516748
9	2016	2017-2018	7	20	9	29	188	132.876	0.150516	0.392784	0.218248	0.471181
9	2016	2018-2019	7	16	5	21	186	130.678	0.122439	0.355338	0.160701	0.405619
9	2016	2019-2020	7	19	5	24	186	136.323	0.139375	0.37821	0.176052	0.423934
9	2016	2020-2021	7	18	5	23	193	145.084	0.124066	0.357088	0.158529	0.402461
10	2016	2009-2010	1	14	6	20	156	109.648	0.127681	0.36365	0.182402	0.432391
10	2016	2010-2011	2	19	8	27	141	99.1211	0.191685	0.443541	0.272394	0.526724
10	2016	2011-2012	3	15	4	19	133	87.0171	0.17238	0.42205	0.218348	0.473386
10	2016	2012-2013	4	22	2	24	128	88.9035	0.247459	0.503074	0.269956	0.524957
10	2016	2013-2014	5	14	6	20	129	80.846	0.173169	0.423501	0.247384	0.503556
10	2016	2014-2015	6	16	7	23	128	91.5565	0.174756	0.424519	0.251211	0.506628
10	2016	2015-2016	7	19	4	23	124	79.7618	0.238209	0.494447	0.288359	0.542796
10	2016	2016-2017	7	16	3	19	116	77.6454	0.206065	0.460982	0.244702	0.50114
10	2016	2017-2018	7	18	3	21	111	74.3491	0.242101	0.498825	0.282451	0.537751
10	2016	2018-2019	7	8	4	12	107	69.525	0.115067	0.349654	0.1726	0.424018
10	2016	2019-2020	7	7	4	11	103	73.8672	0.0947646	0.318643	0.148916	0.394569
10	2016	2020-2021	7	11	2	13	103	79.1951	0.138898	0.381066	0.164152	0.412874
11	2017	2009-2010	1	11	8	19	299	262.853	0.0418485	0.209167	0.0722838	0.272371
11	2017	2010-2011	2	23	7	30	303	222.716	0.103271	0.324832	0.134701	0.370062
11	2017	2011-2012	3	11	3	14	289	244.392	0.0450097	0.216923	0.0572851	0.24358
11	2017	2012-2013	4	25	13	38	291	246.721	0.101329	0.321489	0.15402	0.395027
11	2017	2013-2014	5	37	17	54	299	285.634	0.129536	0.362335	0.189053	0.43681
11	2017	2014-2015	6	30	11	41	292	219.118	0.136912	0.373087	0.187113	0.435196
11	2017	2015-2016	7	34	12	46	286	224.005	0.151782	0.392446	0.205352	0.455614
11	2017	2016-2017	8	38	16	54	283	200.476	0.189549	0.438227	0.269358	0.521395
11	2017	2017-2018	8	29	12	41	277	187.206	0.15491	0.396964	0.21901	0.47083
11	2017	2018-2019	8	28	12	40	259	166.927	0.167738	0.413199	0.239626	0.492566
11	2017	2019-2020	8	25	19	44	265	195.25	0.128041	0.361389	0.225352	0.477402
11	2017	2020-2021	8	19	13	32	268	187.329	0.101426	0.322637	0.170822	0.416523
12	2017	2009-2010	1	71	14	85	570	406.888	0.174495	0.419194	0.208902	0.458401
12	2017	2010-2011	2	84	32	116	585	420.129	0.199939	0.448474	0.276106	0.526589
12	2017	2011-2012	3	59	22	81	594	413.58	0.142657	0.379297	0.195851	0.443914
12	2017	2012-2013	4	80	11	91	592	413.725	0.193365	0.441105	0.219953	0.470278
12	2017	2013-2014	5	92	17	109	561	387.532	0.2374	0.488559	0.281267	0.531561
12	2017	2014-2015	6	96	13	109	537	387.316	0.24786	0.49915	0.281424	0.53171
12	2017	2015-2016	7	83	17	100	511	370.705	0.223898	0.474601	0.269756	0.520678
12	2017	2016-2017	8	92	19	111	504	366.765	0.250842	0.5022	0.302646	0.55137
12	2017	2017-2018	8	78	21	99	500	340.572	0.229026	0.480098	0.290687	0.540514
12	2017	2018-2019	8	68	33	101	484	341.626	0.199048	0.447785	0.295645	0.545076
12	2017	2019-2020	8	35	38	73	481	341.67	0.102438	0.322337	0.213656	0.46381
12	2017	2020-2021	8	40	31	71	483	367.595	0.108815	0.331927	0.193147	0.44103
13	2017	2009-2010	1	34	17	51	376	289.177	0.117575	0.345404	0.176362	0.422009
13	2017	2010-2011	2	26	6	32	383	270.352	0.096171	0.313082	0.118364	0.346719
13	2017	2011-2012	3	33	22	55	384	288.249	0.114484	0.340909	0.190807	0.438796
13	2017	2012-2013	4	41	9	50	377	271.053	0.151262	0.391289	0.184466	0.431637
13	2017	2013-2014	5	33	10	43	364	267.239	0.123485	0.354057	0.160905	0.403455
13	2017	2014-2015	6	31	9	40	353	287.124	0.107967	0.331223	0.139313	0.375572
13	2017	2015-2016	7	38	14	52	335	273.687	0.138845	0.375063	0.189998	0.437979
13	2017	2016-2017	8	44	13	57	332	266.141	0.165326	0.408907	0.214172	0.464813
13	2017	2017-2018	8	24	21	45	335	244.019	0.0983529	0.316863	0.184412	0.431811
13	2017	2018-2019	8	18	16	34	322	244.066	0.0737506	0.275317	0.139307	0.375973
13	2017	2019-2020	8	17	16	33	329	250.27	0.0679267	0.264433	0.131858	0.365863
13	2017	2020-2021	8	12	17	29	333	255.578	0.0469523	0.221153	0.113468	0.339742
14	2017	2009-2010	1	23	8	31	201	161.64	0.142292	0.381294	0.191784	0.441449
14	2017	2010-2011	2	18	10	28	213	142.346	0.126452	0.360506	0.196703	0.447455
14	2017	2011-2012	3	22	2	24	207	132.69	0.1658	0.411787	0.180873	0.429699
14	2017	2012-2013	4	17	7	24	202	137.295	0.123821	0.357019	0.174806	0.422431
14	2017	2013-2014	5	28	7	35	198	135.436	0.20674	0.458728	0.258425	0.511973
14	2017	2014-2015	6	27	4	31	185	134.877	0.200182	0.45154	0.229838	0.483265
14	2017	2015-2016	7	31	7	38	170	131.458	0.235817	0.48951	0.289066	0.541174
14	2017	2016-2017	8	16	8	24	174	114.056	0.140282	0.380349	0.210423	0.463472
14	2017	2017-2018	8	20	10	30	174	125.435	0.159446	0.404267	0.239168	0.493107
14	2017	2018-2019	8	12	8	20	170	123.918	0.0968383	0.317606	0.161397	0.406734
14	2017	2019-2020	8	16	4	20	173	123.83	0.129209	0.36503	0.161511	0.406877
14	2017	2020-2021	8	7	4	11	178	126.639	0.0552751	0.243358	0.0868609	0.301345
15	2017	2009-2010	1	17	8	25	172	115.11	0.147685	0.389908	0.217183	0.470666
15	2017	2010-2011	2	13	2	15	173	124.83	0.104142	0.328858	0.120164	0.352377
15	2017	2011-2012	3	26	4	30	173	123.838	0.209951	0.462589	0.242251	0.496275
15	2017	2012-2013	4	19	2	21	170	109.106	0.174142	0.422759	0.192473	0.44391
15	2017	2013-2014	5	20	5	25	170	107.242	0.186495	0.437215	0.233118	0.487628
15	2017	2014-2015	6	21	3	24	162	112.972	0.185887	0.436249	0.212442	0.465691
15	2017	2015-2016	7	26	7	33	141	99.7947	0.260535	0.515311	0.330679	0.579387
15	2017	2016-2017	8	17	6	23	139	98.4203	0.172729	0.421674	0.233692	0.488643
15	2017	2017-2018	8	13	3	16	137	97.4374	0.133419	0.372224	0.164208	0.411509
15	2017	2018-2019	8	8	5	13	133	94.2533	0.0848777	0.300304	0.137926	0.378459
15	2017	2019-2020	8	5	3	8	132	92.3368	0.0541496	0.244059	0.0866394	0.303405
15	2017	2020-2021	8	5	10	15	132	102.146	0.0489493	0.232044	0.146848	0.389542
16	2017	2009-2010	1	29	31	60	551	527.135	0.0550144	0.236565	0.113823	0.338779
16	2017	2010-2011	2	34	40	74	534	474.021	0.0717269	0.269781	0.156111	0.396442
16	2017	2011-2012	3	39	30	69	527	393.12	0.0992064	0.316983	0.175519	0.420465
16	2017	2012-2013	4	43	23	66	515	379.88	0.113194	0.338393	0.173739	0.418396
16	2017	2013-2014	5	33	23	56	526	381.457	0.0865105	0.296347	0.146806	0.384859
16	2017	2014-2015	6	46	22	68	512	383.102	0.120072	0.348393	0.177498	0.422852
16	2017	2015-2016	7	33	26	59	463	356.893	0.0924648	0.306375	0.165316	0.40831
16	2017	2016-2017	8	37	27	64	462	360.474	0.102643	0.322536	0.177544	0.423003
16	2017	2017-2018	8	36	19	55	462	333.514	0.107941	0.330818	0.164911	0.407934
16	2017	2018-2019	8	28	28	56	434	315.6	0.0887198	0.300506	0.17744	0.423112
16	2017	2019-2020	8	18	23	41	435	307.806	0.0584785	0.245159	0.133201	0.367186
16	2017	2020-2021	8	25	25	50	442	306.823	0.0814803	0.288288	0.162961	0.405697
17	2017	2009-2010	1	14	11	25	186	159.737	0.087644	0.301287	0.156507	0.399546
17	2017	2010-2011	2	12	9	21	185	151.102	0.0794166	0.287621	0.138979	0.377211
17	2017	2011-2012	3	28	4	32	191	151.146	0.185252	0.434235	0.211716	0.463707
17	2017	2012-2013	4	20	3	23	185	124.392	0.160783	0.405958	0.1849	0.434649
17	2017	2013-2014	5	27	3	30	186	129.363	0.208714	0.461063	0.231905	0.485561
17	2017	2014-2015	6	27	11	38	179	124.783	0.216376	0.469449	0.304529	0.55546
17	2017	2015-2016	7	21	7	28	169	110.563	0.189938	0.440976	0.25325	0.507713
17	2017	2016-2017	8	12	7	19	160	107.274	0.111863	0.341355	0.177116	0.426353
17	2017	2017-2018	8	15	3	18	164	107.94	0.138966	0.378944	0.16676	0.413995
17	2017	2018-2019	8	7	2	9	157	111.184	0.0629586	0.259722	0.0809468	0.292308
17	2017	2019-2020	8	9	3	12	156	118.508	0.0759443	0.283132	0.101259	0.324774
17	2017	2020-2021	8	5	3	8	156	112.482	0.0444516	0.221126	0.0711226	0.274896
18	2017	2009-2010	1	16	3	19	187	169.933	0.0941548	0.311604	0.111809	0.338749
18	2017	2010-2011	2	21	8	29	182	128.72	0.163145	0.408692	0.225295	0.478727
18	2017	2011-2012	3	23	1	24	179	137.747	0.166973	0.413041	0.174233	0.421738
18	2017	2012-2013	4	28	1	29	183	125.418	0.223253	0.476697	0.231226	0.484988
18	2017	2013-2014	5	24	4	28	175	120.92	0.198478	0.450126	0.231558	0.485482
18	2017	2014-2015	6	28	3	31	163	116.216	0.24093	0.495209	0.266744	0.520621
18	2017	2015-2016	7	19	6	25	150	122.431	0.155189	0.39909	0.204196	0.456377
18	2017	2016-2017	8	18	6	24	158	121.002	0.148758	0.391011	0.198344	0.449973
18	2017	2017-2018	8	21	2	23	161	115.403	0.181971	0.431629	0.199301	0.451258
18	2017	2018-2019	8	10	5	15	162	117.848	0.084855	0.298493	0.127283	0.362664
18	2017	2019-2020	8	12	5	17	156	112.578	0.106593	0.333218	0.151007	0.394269
18	2017	2020-2021	8	10	3	13	159	103.743	0.0963924	0.318138	0.12531	0.360735
19	2017	2009-2010	1	7	9	16	242	259.274	0.0269984	0.170079	0.0617107	0.252268
19	2017	2010-2011	2	7	18	25	230	233.112	0.0300285	0.17937	0.107245	0.330741
19	2017	2011-2012	3	11	11	22	224	186.398	0.0590134	0.248386	0.118027	0.347432
19	2017	2012-2013	4	13	11	24	226	185.999	0.069893	0.269409	0.129033	0.362934
19	2017	2013-2014	5	23	14	37	231	176.649	0.130202	0.364736	0.209455	0.460745
19	2017	2014-2015	6	19	5	24	212	170.475	0.111453	0.33821	0.140783	0.379099
19	2017	2015-2016	7	19	17	36	210	173.243	0.109673	0.335498	0.207801	0.459006
19	2017	2016-2017	8	21	15	36	214	168.956	0.124293	0.356725	0.213074	0.464794
19	2017	2017-2018	8	23	7	30	213	159.899	0.143841	0.383364	0.187619	0.436745
19	2017	2018-2019	8	20	12	32	214	154.53	0.129425	0.364226	0.20708	0.458602
19	2017	2019-2020	8	5	9	14	213	150.204	0.0332881	0.191355	0.0932066	0.310701
19	2017	2020-2021	8	8	8	16	217	155.945	0.0513001	0.233466	0.1026	0.325279
20	2017	2009-2010	1	42	10	52	331	244.627	0.17169	0.416814	0.212569	0.463263
20	2017	2010-2011	2	56	10	66	306	244.329	0.2292	0.48088	0.270128	0.521703
20	2017	2011-2012	3	53	7	60	305	225.782	0.234739	0.486779	0.265743	0.517646
20	2017	2012-2013	4	44	10	54	305	224.413	0.196067	0.445303	0.240627	0.492804
20	2017	2013-2014	5	48	9	57	303	211.953	0.226465	0.478355	0.268927	0.520851
20	2017	2014-2015	6	38	16	54	293	218.119	0.174217	0.42013	0.247571	0.499863
20	2017	2015-2016	7	45	9	54	285	218.029	0.206395	0.456824	0.247674	0.499967
20	2017	2016-2017	8	36	16	52	286	202.776	0.177536	0.424266	0.25644	0.508828
20	2017	2017-2018	8	36	10	46	281	197.503	0.182276	0.429892	0.232908	0.485221
20	2017	2018-2019	8	26	16	42	269	184.433	0.140973	0.379057	0.227725	0.480038
20	2017	2019-2020	8	21	19	40	266	193.618	0.108461	0.333232	0.206592	0.457356
20	2017	2020-2021	8	17	24	41	269	190.341	0.0893135	0.303217	0.215403	0.466937
21	2017	2009-2010	1	24	4	28	180	122.234	0.196345	0.4477	0.229069	0.482866
21	2017	2010-2011	2	25	6	31	159	106.812	0.234057	0.488608	0.29023	0.543057
21	2017	2011-2012	3	28	2	30	156	114.256	0.245064	0.49944	0.262568	0.516667
21	2017	2012-2013	4	24	6	30	152	99.5866	0.240996	0.496001	0.301245	0.553413
21	2017	2013-2014	5	24	2	26	151	97.2621	0.246756	0.501893	0.267319	0.521977
21	2017	2014-2015	6	19	4	23	145	89.2293	0.212935	0.467481	0.257763	0.513192
21	2017	2015-2016	7	28	2	30	135	102.897	0.272118	0.526286	0.291555	0.544439
21	2017	2016-2017	8	26	7	33	143	97.4867	0.266703	0.521375	0.338508	0.586205
21	2017	2017-2018	8	13	10	23	143	81.243	0.160014	0.407637	0.283101	0.537825
21	2017	2018-2019	8	20	5	25	139	84.0137	0.238056	0.493972	0.297571	0.550928
21	2017	2019-2020	8	12	7	19	138	89.4565	0.134143	0.373808	0.212394	0.466886
21	2017	2020-2021	8	13	11	24	142	96.1697	0.135178	0.374669	0.249559	0.504735
22	2018	2009-2010	1	70	22	92	1088	818.768	0.0854943	0.293436	0.112364	0.336117
22	2018	2010-2011	2	86	46	132	1077	858.85	0.100134	0.317358	0.153694	0.39278
22	2018	2011-2012	3	126	38	164	1062	843.97	0.149294	0.387152	0.19432	0.441489
22	2018	2012-2013	4	131	36	167	1059	788.961	0.166041	0.408258	0.211671	0.460765
22	2018	2013-2014	5	134	22	156	1072	777.355	0.172379	0.41596	0.20068	0.448691
22	2018	2014-2015	6	149	27	176	1051	782.062	0.190522	0.43722	0.225046	0.475064
22	2018	2015-2016	7	118	46	164	1029	803.176	0.146917	0.384108	0.204189	0.452561
22	2018	2016-2017	8	111	61	172	1028	778.483	0.142585	0.378454	0.220942	0.470728
22	2018	2017-2018	9	97	51	148	1002	716.945	0.135296	0.368773	0.206432	0.455114
22	2018	2018-2019	9	83	75	158	994	721.303	0.11507	0.340239	0.219048	0.468766
22	2018	2019-2020	9	50	54	104	996	712.435	0.0701818	0.26624	0.145978	0.382988
22	2018	2020-2021	9	53	56	109	985	752.011	0.0704777	0.266726	0.144945	0.381588
23	2018	2009-2010	1	13	32	45	550	535.795	0.024263	0.158733	0.0839874	0.291411
23	2018	2010-2011	2	27	24	51	538	457.489	0.0590178	0.245175	0.111478	0.335516
23	2018	2011-2012	3	25	20	45	528	427.899	0.058425	0.244118	0.105165	0.326088
23	2018	2012-2013	4	28	26	54	521	378.825	0.0739127	0.274285	0.142546	0.379296
23	2018	2013-2014	5	39	18	57	512	397.999	0.0979903	0.315034	0.143217	0.380096
23	2018	2014-2015	6	29	13	42	499	387.384	0.0748611	0.275956	0.10842	0.331225
23	2018	2015-2016	7	36	21	57	477	385.689	0.0933394	0.307629	0.147787	0.386114
23	2018	2016-2017	8	28	22	50	469	375.833	0.0745012	0.275375	0.133038	0.366563
23	2018	2017-2018	9	34	28	62	463	360.142	0.0944071	0.309508	0.172154	0.416584
23	2018	2018-2019	9	29	27	56	454	330.366	0.0877816	0.298823	0.169509	0.413549
23	2018	2019-2020	9	31	25	56	444	334.894	0.0925666	0.306691	0.167217	0.410743
23	2018	2020-2021	9	34	17	51	449	331.828	0.102463	0.322443	0.153694	0.393956
24	2018	2009-2010	1	33	7	40	270	191.324	0.172483	0.418445	0.20907	0.46009
24	2018	2010-2011	2	38	13	51	271	200.079	0.189925	0.438661	0.254899	0.507344
24	2018	2011-2012	3	38	6	44	275	193.002	0.196889	0.446632	0.227977	0.480174
24	2018	2012-2013	4	34	8	42	272	188.137	0.180719	0.428226	0.223242	0.475289
24	2018	2013-2014	5	41	6	47	275	191.8	0.213764	0.465157	0.245047	0.497648
24	2018	2014-2015	6	40	4	44	257	203.715	0.196352	0.445878	0.215988	0.467378
24	2018	2015-2016	7	35	7	42	250	203.359	0.172109	0.417813	0.206531	0.457154
24	2018	2016-2017	8	36	13	49	258	199.554	0.180403	0.427678	0.245548	0.49805
24	2018	2017-2018	9	34	9	43	263	187.836	0.181009	0.428569	0.228923	0.481233
24	2018	2018-2019	9	32	13	45	261	187.863	0.170337	0.415931	0.239536	0.492136
24	2018	2019-2020	9	22	15	37	258	176.934	0.12434	0.356604	0.209118	0.460374
24	2018	2020-2021	9	22	13	35	254	188.126	0.116943	0.345833	0.186046	0.4344
25	2018	2009-2010	1	36	20	56	280	187.444	0.192057	0.441276	0.298756	0.54902
25	2018	2010-2011	2	36	11	47	286	177.569	0.202738	0.453381	0.264686	0.517206
25	2018	2011-2012	3	31	10	41	287	183.201	0.169213	0.41466	0.223798	0.475949
25	2018	2012-2013	4	38	18	56	288	164.137	0.231514	0.484314	0.341179	0.586707
25	2018	2013-2014	5	30	9	39	276	156.999	0.191084	0.440759	0.248409	0.501591
25	2018	2014-2015	6	49	2	51	259	177.139	0.276619	0.528622	0.28791	0.539196
25	2018	2015-2016	7	38	10	48	229	174.396	0.217895	0.469854	0.275236	0.527355
25	2018	2016-2017	8	33	19	52	227	176.312	0.187168	0.435894	0.294932	0.545681
25	2018	2017-2018	9	32	14	46	238	159.031	0.201219	0.452065	0.289252	0.540737
25	2018	2018-2019	9	23	11	34	244	167.08	0.137659	0.375035	0.203495	0.454409
25	2018	2019-2020	9	20	12	32	244	166.585	0.120059	0.3508	0.192095	0.441697
25	2018	2020-2021	9	14	8	22	246	170.686	0.082022	0.291464	0.128892	0.363072
26	2018	2009-2010	1	38	12	50	270	187.195	0.202997	0.453506	0.267101	0.519396
26	2018	2010-2011	2	33	13	46	277	173.418	0.190291	0.439516	0.265255	0.51782
26	2018	2011-2012	3	28	14	42	274	181.626	0.154163	0.396126	0.231244	0.483732
26	2018	2012-2013	4	39	17	56	275	182.973	0.213146	0.464627	0.306056	0.555687
26	2018	2013-2014	5	40	4	44	263	170.201	0.235016	0.487805	0.258518	0.511327
26	2018	2014-2015	6	42	5	47	246	175.258	0.239647	0.492442	0.268176	0.520604
26	2018	2015-2016	7	41	18	59	231	167.674	0.244522	0.497498	0.351873	0.595697
26	2018	2016-2017	8	29	12	41	232	157.227	0.184447	0.43316	0.26077	0.513761
26	2018	2017-2018	9	39	9	48	228	150.442	0.259236	0.512405	0.319059	0.567788
26	2018	2018-2019	9	34	7	41	225	144.841	0.234741	0.48805	0.28307	0.535278
26	2018	2019-2020	9	21	16	37	226	145.55	0.144281	0.384338	0.254209	0.507587
26	2018	2020-2021	9	20	15	35	230	154.308	0.129611	0.364488	0.226819	0.479645
27	2018	2009-2010	1	35	7	42	194	119.441	0.293031	0.545176	0.351637	0.596509
27	2018	2010-2011	2	24	8	32	199	117.287	0.204627	0.457045	0.272835	0.526402
27	2018	2011-2012	3	25	6	31	195	125.38	0.199394	0.450979	0.247249	0.501235
27	2018	2012-2013	4	27	11	38	186	120.219	0.22459	0.478277	0.31609	0.565905
27	2018	2013-2014	5	28	7	35	183	120.257	0.232834	0.486818	0.291042	0.543323
27	2018	2014-2015	6	27	7	34	178	124.838	0.216281	0.469346	0.272353	0.525698
27	2018	2015-2016	7	19	12	31	177	128.463	0.147903	0.389609	0.241315	0.495184
27	2018	2016-2017	8	9	10	19	174	123.258	0.0730175	0.277622	0.154148	0.39775
27	2018	2017-2018	9	13	12	25	182	139.844	0.0929608	0.310703	0.178771	0.42702
27	2018	2018-2019	9	10	14	24	179	129.459	0.0772444	0.284792	0.185386	0.435027
27	2018	2019-2020	9	6	4	10	176	129.903	0.0461884	0.22369	0.0769806	0.284306
27	2018	2020-2021	9	6	5	11	179	133.577	0.0449179	0.220593	0.0823495	0.293416
28	2018	2009-2010	1	20	8	28	186	133.785	0.149494	0.391447	0.209291	0.46155
28	2018	2010-2011	2	21	6	27	192	133.046	0.15784	0.401993	0.202938	0.454638
28	2018	2011-2012	3	21	4	25	189	129.396	0.162292	0.407623	0.193205	0.443925
28	2018	2012-2013	4	31	3	34	188	133.752	0.231772	0.485294	0.254201	0.507878
28	2018	2013-2014	5	25	6	31	188	128.95	0.193874	0.444692	0.240403	0.494248
28	2018	2014-2015	6	22	2	24	185	130.256	0.168898	0.415616	0.184253	0.433695
28	2018	2015-2016	7	24	4	28	167	126.894	0.189134	0.439403	0.220657	0.473917
28	2018	2016-2017	8	26	12	38	170	118.105	0.220142	0.473683	0.321746	0.570947
28	2018	2017-2018	9	23	5	28	170	121.544	0.189232	0.439711	0.230369	0.484234
28	2018	2018-2019	9	10	4	14	160	120.129	0.0832441	0.295646	0.116542	0.347425
28	2018	2019-2020	9	14	13	27	167	129.695	0.107946	0.334367	0.208181	0.460474
28	2018	2020-2021	9	11	8	19	170	116.085	0.0947582	0.314747	0.163673	0.409854
29	2018	2009-2010	1	24	9	33	215	151.795	0.158108	0.401749	0.217399	0.46978
29	2018	2010-2011	2	34	3	37	208	148.383	0.229136	0.482189	0.249354	0.502716
29	2018	2011-2012	3	26	9	35	200	142.073	0.183005	0.431885	0.246353	0.499872
29	2018	2012-2013	4	38	5	43	192	137.374	0.276616	0.529392	0.313013	0.562719
29	2018	2013-2014	5	25	11	36	189	134.93	0.185282	0.434727	0.266806	0.520107
29	2018	2014-2015	6	31	5	36	182	140.764	0.220227	0.473053	0.255747	0.509215
29	2018	2015-2016	7	25	8	33	180	123.239	0.202858	0.454879	0.267773	0.521373
29	2018	2016-2017	8	23	9	32	175	130.034	0.176877	0.425114	0.246089	0.499934
29	2018	2017-2018	9	25	6	31	173	125.952	0.198488	0.449953	0.246125	0.500095
29	2018	2018-2019	9	18	7	25	174	125.227	0.143739	0.38436	0.199638	0.451255
29	2018	2019-2020	9	23	2	25	178	133.459	0.172337	0.419623	0.187323	0.437115
29	2018	2020-2021	9	14	8	22	185	136.255	0.102749	0.326218	0.161462	0.406364
30	2018	2009-2010	1	28	26	54	510	466.166	0.0600645	0.247259	0.115839	0.341923
30	2018	2010-2011	2	39	36	75	504	405.771	0.0961132	0.312002	0.184833	0.431353
30	2018	2011-2012	3	37	16	53	498	377.128	0.0981099	0.315334	0.140536	0.376645
30	2018	2012-2013	4	46	29	75	498	372.271	0.123566	0.353425	0.201466	0.450343
30	2018	2013-2014	5	41	21	62	502	365.509	0.112172	0.336958	0.169627	0.413515
30	2018	2014-2015	6	55	25	80	482	360.862	0.152413	0.392171	0.221691	0.47231
30	2018	2015-2016	7	49	12	61	460	332.096	0.147548	0.386074	0.183682	0.430334
30	2018	2016-2017	8	44	13	57	462	343.387	0.128135	0.359988	0.165994	0.409206
30	2018	2017-2018	9	55	18	73	465	328.09	0.167637	0.411292	0.2225	0.473311
30	2018	2018-2019	9	45	23	68	463	314.27	0.143189	0.3805	0.216375	0.466868
30	2018	2019-2020	9	42	13	55	463	314.678	0.13347	0.367504	0.174782	0.419965
30	2018	2020-2021	9	35	15	50	459	319.513	0.109542	0.333327	0.156488	0.397559
31	2018	2009-2010	1	125	29	154	1052	852.641	0.146603	0.383653	0.180615	0.425678
31	2018	2010-2011	2	130	32	162	1049	771.357	0.168534	0.411318	0.21002	0.458986
31	2018	2011-2012	3	123	35	158	1012	802.16	0.153336	0.392376	0.196968	0.444513
31	2018	2012-2013	4	138	39	177	1014	777.61	0.177467	0.422031	0.227621	0.477769
31	2018	2013-2014	5	133	42	175	998	685.963	0.193888	0.441154	0.255116	0.505811
31	2018	2014-2015	6	127	31	158	1000	723.636	0.175503	0.419754	0.218342	0.468009
31	2018	2015-2016	7	110	32	142	990	703.036	0.156464	0.396454	0.201981	0.450214
31	2018	2016-2017	8	149	41	190	979	730.352	0.204011	0.452433	0.260149	0.510718
31	2018	2017-2018	9	121	41	162	949	666.053	0.181667	0.427104	0.243224	0.493938
31	2018	2018-2019	9	109	38	147	925	627.433	0.173724	0.417757	0.234288	0.484855
31	2018	2019-2020	9	112	35	147	927	624.274	0.179408	0.424511	0.235474	0.486081
31	2018	2020-2021	9	79	49	128	949	685.459	0.115251	0.340559	0.186736	0.432973
33	2019	2009-2010	1	57	10	67	428	293.246	0.194376	0.442811	0.228477	0.479773
33	2019	2010-2011	2	65	15	80	382	291.723	0.222814	0.473844	0.274232	0.525306
33	2019	2011-2012	3	45	10	55	377	273.892	0.164298	0.407583	0.200809	0.45015
33	2019	2012-2013	4	58	13	71	377	284.345	0.203978	0.453581	0.249697	0.501453
33	2019	2013-2014	5	46	12	58	378	267.644	0.17187	0.416819	0.216706	0.467519
33	2019	2014-2015	6	45	12	57	362	258.801	0.173879	0.419298	0.220247	0.471358
33	2019	2015-2016	7	55	16	71	338	265.248	0.207353	0.457425	0.267674	0.51919
33	2019	2016-2017	8	49	15	64	344	250.743	0.195419	0.444312	0.255241	0.507184
33	2019	2017-2018	9	46	19	65	339	237.169	0.193954	0.44279	0.274066	0.525523
33	2019	2018-2019	10	29	10	39	326	232.496	0.124734	0.356208	0.167745	0.412184
33	2019	2019-2020	10	37	12	49	323	229.736	0.161055	0.404019	0.213288	0.464182
33	2019	2020-2021	10	28	11	39	334	235.201	0.119047	0.348099	0.165816	0.409807
34	2019	2009-2010	1	12	6	18	513	505.169	0.0237544	0.157303	0.0356316	0.191367
34	2019	2010-2011	2	9	10	19	516	420.235	0.0214166	0.150354	0.0452127	0.215413
34	2019	2011-2012	3	18	14	32	502	466.133	0.0386156	0.199219	0.06865	0.26405
34	2019	2012-2013	4	17	16	33	498	471.173	0.0360802	0.192721	0.0700379	0.266644
34	2019	2013-2014	5	20	20	40	503	509.777	0.0392329	0.200533	0.0784657	0.281863
34	2019	2014-2015	6	18	13	31	500	418.188	0.0430429	0.21033	0.0741294	0.274454
34	2019	2015-2016	7	14	8	22	494	399.269	0.0350641	0.190569	0.0551007	0.237388
34	2019	2016-2017	8	23	19	42	474	380.197	0.0604949	0.248616	0.110469	0.334341
34	2019	2017-2018	9	37	19	56	456	355.587	0.104053	0.324745	0.157486	0.398613
34	2019	2018-2019	10	32	19	51	440	297.229	0.107661	0.330671	0.171585	0.416253
34	2019	2019-2020	10	27	17	44	431	319.841	0.0844169	0.293224	0.137568	0.373003
34	2019	2020-2021	10	21	27	48	434	332.244	0.0632066	0.254385	0.144472	0.38207
35	2019	2009-2010	1	44	27	71	917	772.457	0.0569611	0.240017	0.0919145	0.30424
35	2019	2010-2011	2	92	53	145	901	787.652	0.116803	0.342692	0.184091	0.429798
35	2019	2011-2012	3	46	35	81	887	724.474	0.0634944	0.253347	0.111805	0.335403
35	2019	2012-2013	4	75	21	96	904	709.582	0.105696	0.326191	0.135291	0.368776
35	2019	2013-2014	5	71	28	99	907	716.597	0.0990794	0.315875	0.138153	0.372627
35	2019	2014-2015	6	93	25	118	885	700.178	0.132823	0.365428	0.168529	0.411391
35	2019	2015-2016	7	83	28	111	848	694.409	0.119526	0.346765	0.159848	0.40071
35	2019	2016-2017	8	98	42	140	842	652.342	0.150228	0.38858	0.214611	0.464088
35	2019	2017-2018	9	73	34	107	837	609.862	0.119699	0.347159	0.17545	0.419845
35	2019	2018-2019	10	69	32	101	809	597.112	0.115556	0.341165	0.169148	0.412292
35	2019	2019-2020	10	64	39	103	793	614.732	0.10411	0.323919	0.167553	0.410324
35	2019	2020-2021	10	46	28	74	792	587.598	0.0782849	0.281311	0.125937	0.356072
36	2019	2009-2010	1	18	18	36	275	279.488	0.0644035	0.257279	0.128807	0.361381
36	2019	2010-2011	2	32	18	50	278	247.483	0.129302	0.362384	0.202034	0.451724
36	2019	2011-2012	3	35	6	41	275	220.75	0.15855	0.401018	0.18573	0.433584
36	2019	2012-2013	4	39	10	49	273	209.29	0.186345	0.434435	0.234125	0.486328
36	2019	2013-2014	5	22	8	30	276	225.372	0.0976165	0.315967	0.133113	0.367875
36	2019	2014-2015	6	26	9	35	277	216.778	0.119939	0.349636	0.161456	0.404676
36	2019	2015-2016	7	26	14	40	268	216.099	0.120315	0.350185	0.185101	0.432914
36	2019	2016-2017	8	37	12	49	268	218.935	0.169	0.413864	0.223811	0.475494
36	2019	2017-2018	9	39	6	45	265	194.954	0.200047	0.450124	0.230824	0.483103
36	2019	2018-2019	10	33	14	47	263	185.259	0.178129	0.425238	0.253698	0.506357
36	2019	2019-2020	10	30	9	39	257	174.001	0.172412	0.418672	0.224136	0.476455
36	2019	2020-2021	10	25	13	38	260	195.614	0.127803	0.361052	0.19426	0.44364
37	2019	2009-2010	1	48	11	59	432	310.379	0.15465	0.395298	0.19009	0.437837
37	2019	2010-2011	2	56	16	72	445	332.977	0.16818	0.411924	0.216231	0.466618
37	2019	2011-2012	3	50	9	59	430	303.346	0.164828	0.408016	0.194498	0.442884
37	2019	2012-2013	4	47	11	58	428	298.524	0.157441	0.398894	0.194289	0.442678
37	2019	2013-2014	5	52	13	65	420	290.491	0.179007	0.425121	0.223759	0.474847
37	2019	2014-2015	6	67	8	75	396	305.415	0.219373	0.470117	0.245567	0.497196
37	2019	2015-2016	7	67	11	78	373	274.516	0.244066	0.49587	0.284136	0.53475
37	2019	2016-2017	8	46	14	60	371	274.311	0.167693	0.411723	0.21873	0.46963
37	2019	2017-2018	9	32	19	51	372	264.884	0.120807	0.350279	0.192537	0.440936
37	2019	2018-2019	10	31	20	51	368	274.979	0.112736	0.338459	0.185469	0.432767
37	2019	2019-2020	10	33	17	50	360	258.097	0.127859	0.360272	0.193725	0.442338
37	2019	2020-2021	10	23	7	30	365	267.288	0.0860495	0.296513	0.112238	0.3378
38	2019	2009-2010	1	28	21	49	639	600.386	0.0466367	0.217875	0.0816142	0.287136
38	2019	2010-2011	2	28	36	64	641	544.408	0.051432	0.228802	0.117559	0.344205
38	2019	2011-2012	3	31	20	51	637	497.938	0.0622567	0.251517	0.102422	0.3216
38	2019	2012-2013	4	41	19	60	633	489.618	0.0837387	0.291136	0.122544	0.351519
38	2019	2013-2014	5	31	24	55	611	481.374	0.0643989	0.255808	0.114256	0.339551
38	2019	2014-2015	6	38	13	51	584	459.83	0.0826392	0.289355	0.11091	0.334661
38	2019	2015-2016	7	32	23	55	530	463.307	0.0690686	0.264854	0.118712	0.346108
38	2019	2016-2017	8	40	13	53	531	426.746	0.0937326	0.308065	0.124196	0.354072
38	2019	2017-2018	9	31	19	50	524	422.059	0.0734495	0.273192	0.118467	0.345907
38	2019	2018-2019	10	32	14	46	504	399.934	0.0800131	0.285067	0.115019	0.340983
38	2019	2019-2020	10	38	17	55	495	378.428	0.100415	0.318962	0.145338	0.382961
38	2019	2020-2021	10	30	22	52	500	369.47	0.0811973	0.287316	0.140742	0.376955
39	2019	2009-2010	1	5	6	11	117	125.383	0.0398779	0.209441	0.0877315	0.302852
39	2019	2010-2011	2	3	3	6	114	109.229	0.0274652	0.179005	0.0549303	0.243942
39	2019	2011-2012	3	6	6	12	122	98.0178	0.0612134	0.257516	0.122427	0.35711
39	2019	2012-2013	4	7	4	11	126	93.2731	0.0750484	0.283565	0.117933	0.351132
39	2019	2013-2014	5	7	6	13	127	85.3224	0.0820418	0.296483	0.152363	0.397773
39	2019	2014-2015	6	6	0	6	131	83.102	0.0722004	0.279673	0.0722004	0.279673
39	2019	2015-2016	7	3	3	6	104	87.9726	0.0341015	0.199462	0.068203	0.271821
39	2019	2016-2017	8	5	4	9	105	82.0123	0.0609664	0.258965	0.10974	0.340347
39	2019	2017-2018	9	7	2	9	113	87.5948	0.0799134	0.292612	0.102746	0.329323
39	2019	2018-2019	10	2	4	6	114	95.707	0.0208971	0.161621	0.0626913	0.260606
39	2019	2019-2020	10	5	4	9	119	87.2252	0.0573229	0.251108	0.103181	0.33002
39	2019	2020-2021	10	2	7	9	121	83.4853	0.0239563	0.173047	0.107803	0.337331
40	2019	2009-2010	1	75	20	95	801	525.599	0.142694	0.379006	0.180746	0.42626
40	2019	2010-2011	2	79	20	99	771	535.283	0.147586	0.385383	0.184949	0.431142
40	2019	2011-2012	3	122	33	155	749	529.903	0.230231	0.480806	0.292506	0.54171
40	2019	2012-2013	4	83	19	102	711	484.126	0.171443	0.415302	0.210689	0.460132
40	2019	2013-2014	5	78	21	99	707	510.218	0.152876	0.392245	0.194035	0.441605
40	2019	2014-2015	6	81	22	103	678	527.732	0.153487	0.392982	0.195175	0.442857
40	2019	2015-2016	7	56	29	85	667	503.611	0.111197	0.334947	0.168781	0.412036
40	2019	2016-2017	8	68	23	91	652	517.695	0.131352	0.363755	0.175779	0.420411
40	2019	2017-2018	9	73	27	100	642	486.59	0.150024	0.388653	0.205512	0.454466
40	2019	2018-2019	10	62	16	78	640	470.486	0.131779	0.364474	0.165786	0.408471
40	2019	2019-2020	10	57	30	87	644	467.066	0.122038	0.350869	0.186269	0.432827
40	2019	2020-2021	10	47	33	80	658	456.589	0.102937	0.322541	0.175212	0.41989
41	2019	2009-2010	1	55	20	75	779	653.254	0.0841939	0.291478	0.11481	0.339964
41	2019	2010-2011	2	48	21	69	792	616.884	0.0778104	0.280394	0.111852	0.335653
41	2019	2011-2012	3	54	23	77	745	598.059	0.0902921	0.301874	0.12875	0.35998
41	2019	2012-2013	4	41	21	62	749	613.873	0.0667891	0.260007	0.100998	0.319081
41	2019	2013-2014	5	53	12	65	736	590.743	0.0897175	0.300938	0.110031	0.332982
41	2019	2014-2015	6	49	23	72	747	596.898	0.0820911	0.287974	0.120624	0.348513
41	2019	2015-2016	7	46	22	68	717	609.974	0.075413	0.276103	0.11148	0.335112
41	2019	2016-2017	8	56	40	96	710	584.359	0.0958316	0.310946	0.164283	0.406372
41	2019	2017-2018	9	41	33	74	694	558.426	0.0734207	0.27261	0.132515	0.365254
41	2019	2018-2019	10	54	34	88	677	538.935	0.100198	0.318002	0.163285	0.405232
41	2019	2019-2020	10	58	33	91	679	502.943	0.115321	0.34105	0.180935	0.426531
41	2019	2020-2021	10	37	40	77	685	561.383	0.0659087	0.258456	0.137161	0.371554
42	2019	2009-2010	1	63	9	72	596	480.37	0.131149	0.363579	0.149885	0.388491
42	2019	2010-2011	2	73	23	96	550	486.256	0.150127	0.388786	0.197427	0.445483
42	2019	2011-2012	3	77	19	96	544	434.65	0.177154	0.422261	0.220867	0.471187
42	2019	2012-2013	4	71	18	89	545	411.964	0.172345	0.416604	0.216038	0.466103
42	2019	2013-2014	5	75	22	97	547	404.356	0.18548	0.432107	0.239888	0.491044
42	2019	2014-2015	6	92	18	110	532	386.218	0.238208	0.48939	0.284813	0.534891
42	2019	2015-2016	7	66	31	97	511	385.358	0.171269	0.415412	0.251714	0.503003
42	2019	2016-2017	8	81	20	101	507	369.314	0.219325	0.469765	0.27348	0.524246
42	2019	2017-2018	9	61	25	86	511	352.263	0.173166	0.417834	0.244136	0.495535
42	2019	2018-2019	10	60	26	86	508	361.065	0.166175	0.409341	0.238184	0.489458
42	2019	2019-2020	10	43	26	69	504	353.648	0.12159	0.350719	0.195109	0.443309
42	2019	2020-2021	10	44	28	72	517	360.216	0.122149	0.351478	0.19988	0.448629
43	2019	2009-2010	1	13	1	14	133	109.522	0.118697	0.351088	0.127828	0.363859
43	2019	2010-2011	2	17	5	22	126	114.114	0.148974	0.391607	0.19279	0.44404
43	2019	2011-2012	3	15	5	20	115	80.3368	0.186714	0.439247	0.248952	0.505149
43	2019	2012-2013	4	18	1	19	114	87.2471	0.206311	0.46048	0.217772	0.472761
43	2019	2013-2014	5	24	6	30	111	88.7009	0.270572	0.525556	0.338215	0.586389
43	2019	2014-2015	6	22	5	27	109	77.9247	0.282324	0.537346	0.346488	0.594058
43	2019	2015-2016	7	13	4	17	106	79.0691	0.164413	0.413203	0.215002	0.470452
43	2019	2016-2017	8	16	7	23	109	74.2642	0.215447	0.471359	0.309705	0.562528
43	2019	2017-2018	9	22	7	29	112	75.7207	0.290541	0.54511	0.382986	0.624171
43	2019	2018-2019	10	22	2	24	108	75.0828	0.29301	0.54742	0.319647	0.571232
43	2019	2019-2020	10	19	4	23	107	67.2416	0.282563	0.538516	0.34205	0.591173
43	2019	2020-2021	10	11	11	22	112	70.6968	0.155594	0.403319	0.311188	0.564146
44	2020	2009-2010	1	32	23	55	659	527.981	0.0606083	0.248103	0.10417	0.324218
44	2020	2010-2011	2	43	21	64	626	523.91	0.0820752	0.288149	0.122158	0.350874
44	2020	2011-2012	3	52	18	70	623	495.803	0.10488	0.325406	0.141185	0.377086
44	2020	2012-2013	4	47	16	63	619	451.959	0.103992	0.324188	0.139393	0.374833
44	2020	2013-2014	5	72	19	91	608	470.418	0.153056	0.392579	0.193445	0.441031
44	2020	2014-2015	6	71	15	86	584	459.217	0.154611	0.394588	0.187275	0.434009
44	2020	2015-2016	7	57	18	75	556	438.554	0.129972	0.362095	0.171016	0.414917
44	2020	2016-2017	8	54	24	78	557	433.881	0.124458	0.354416	0.179773	0.425353
44	2020	2017-2018	9	46	15	61	550	391.729	0.117428	0.344535	0.15572	0.396228
44	2020	2018-2019	10	55	17	72	553	413.826	0.132906	0.366216	0.173986	0.418562
44	2020	2019-2020	11	46	22	68	549	372.934	0.123346	0.353111	0.182338	0.428578
44	2020	2020-2021	11	32	21	53	545	382.201	0.0837255	0.291605	0.13867	0.374137
45	2020	2009-2010	1	60	25	85	828	747.524	0.080265	0.284489	0.113709	0.338198
45	2020	2010-2011	2	79	29	108	832	675.718	0.116913	0.343005	0.15983	0.400712
45	2020	2011-2012	3	84	25	109	804	657.55	0.127747	0.358479	0.165767	0.408078
45	2020	2012-2013	4	77	40	117	807	681.862	0.112926	0.337134	0.171589	0.415117
45	2020	2013-2014	5	55	24	79	810	673.388	0.0816765	0.287087	0.117317	0.343598
45	2020	2014-2015	6	67	17	84	814	680.249	0.0984933	0.315005	0.123484	0.352447
45	2020	2015-2016	7	44	23	67	791	658.39	0.0668297	0.259979	0.101763	0.320192
45	2020	2016-2017	8	56	28	84	788	635.384	0.0881357	0.298199	0.132204	0.364679
45	2020	2017-2018	9	65	24	89	775	690.773	0.0940974	0.307931	0.128841	0.359951
45	2020	2018-2019	10	70	25	95	760	641.024	0.1092	0.331633	0.1482	0.38598
45	2020	2019-2020	11	63	33	96	763	581.054	0.108424	0.330582	0.165217	0.407526
45	2020	2020-2021	11	55	36	91	772	583.849	0.0942024	0.308316	0.155862	0.395877
46	2020	2009-2010	1	22	6	28	180	117.128	0.187829	0.438289	0.239055	0.493278
46	2020	2010-2011	2	22	8	30	164	117.199	0.187715	0.438156	0.255975	0.510138
46	2020	2011-2012	3	15	6	21	164	115.157	0.130257	0.366878	0.18236	0.43209
46	2020	2012-2013	4	25	4	29	158	117.284	0.213158	0.466284	0.247263	0.501524
46	2020	2013-2014	5	23	4	27	164	106.489	0.215985	0.469767	0.253548	0.508177
46	2020	2014-2015	6	15	3	18	160	117.834	0.127297	0.362685	0.152757	0.396232
46	2020	2015-2016	7	9	9	18	147	112.605	0.0799254	0.290458	0.159851	0.405328
46	2020	2016-2017	8	15	6	21	149	110.264	0.136037	0.374929	0.190452	0.441572
46	2020	2017-2018	9	20	2	22	144	112.736	0.177405	0.426427	0.195145	0.446744
46	2020	2018-2019	10	7	3	10	144	98.6968	0.0709243	0.275663	0.10132	0.326169
46	2020	2019-2020	11	9	3	12	148	103.978	0.0865567	0.302267	0.115409	0.346724
46	2020	2020-2021	11	7	3	10	156	107.31	0.0652315	0.264369	0.0931879	0.312806
47	2020	2009-2010	1	70	13	83	441	289.243	0.242011	0.4937	0.286956	0.537294
47	2020	2010-2011	2	80	18	98	431	287.192	0.278559	0.529434	0.341235	0.585641
47	2020	2011-2012	3	81	15	96	407	282.48	0.286745	0.537136	0.339846	0.58448
47	2020	2012-2013	4	64	12	76	400	265.958	0.24064	0.492463	0.28576	0.536321
47	2020	2013-2014	5	51	10	61	408	293.194	0.173946	0.419108	0.208054	0.457994
47	2020	2014-2015	6	66	14	80	409	306.538	0.215308	0.465767	0.260979	0.512455
47	2020	2015-2016	7	55	11	66	391	284.49	0.193328	0.441685	0.231994	0.483479
47	2020	2016-2017	8	46	15	61	390	290.735	0.15822	0.399924	0.209813	0.459927
47	2020	2017-2018	9	46	21	67	386	269.399	0.17075	0.415459	0.248702	0.500557
47	2020	2018-2019	10	51	17	68	377	264.225	0.193018	0.441486	0.257357	0.509165
47	2020	2019-2020	11	51	12	63	381	258.073	0.197619	0.446717	0.244117	0.496039
47	2020	2020-2021	11	36	11	47	383	253.544	0.141987	0.37942	0.185372	0.432833
48	2020	2009-2010	1	0	4	4	192	131.335	0	0.0617014	0.0304565	0.185104
48	2020	2010-2011	2	2	0	2	193	132.419	0.0151036	0.137403	0.0151036	0.137403
48	2020	2011-2012	3	6	2	8	192	122.721	0.0488912	0.230142	0.0651883	0.263178
48	2020	2012-2013	4	1	3	4	191	138.992	0.00719463	0.103884	0.0287785	0.179933
48	2020	2013-2014	5	5	2	7	188	246.976	0.0202449	0.149229	0.0283428	0.174262
48	2020	2014-2015	6	6	1	7	180	171.42	0.0350018	0.194727	0.0408355	0.20917
48	2020	2015-2016	7	7	3	10	179	143.151	0.0488993	0.228893	0.0698562	0.27083
48	2020	2016-2017	8	5	4	9	181	140.643	0.0355509	0.197752	0.0639916	0.259898
48	2020	2017-2018	9	7	2	9	183	152.26	0.045974	0.221941	0.0591094	0.249786
48	2020	2018-2019	10	8	5	13	172	128.096	0.0624532	0.257598	0.101487	0.324638
48	2020	2019-2020	11	13	5	18	170	108.487	0.11983	0.352758	0.165918	0.412949
48	2020	2020-2021	11	7	8	15	160	101.826	0.0687446	0.271394	0.14731	0.390154
49	2020	2009-2010	1	18	5	23	178	135.751	0.132596	0.36916	0.169428	0.416066
49	2020	2010-2011	2	22	8	30	161	120.197	0.183033	0.432657	0.24959	0.503736
49	2020	2011-2012	3	25	2	27	158	103.19	0.242272	0.49711	0.261654	0.516236
49	2020	2012-2013	4	14	4	18	154	101.697	0.137663	0.377597	0.176996	0.426512
49	2020	2013-2014	5	14	4	18	150	111.206	0.125892	0.361094	0.161862	0.40787
49	2020	2014-2015	6	16	4	20	142	108.227	0.147837	0.390457	0.184796	0.43522
49	2020	2015-2016	7	20	6	26	134	95.9179	0.208512	0.462304	0.271065	0.525622
49	2020	2016-2017	8	19	6	25	130	98.1903	0.193502	0.445639	0.254608	0.509608
49	2020	2017-2018	9	22	3	25	129	85.3142	0.25787	0.513548	0.293035	0.546713
49	2020	2018-2019	10	23	8	31	123	78.4175	0.293302	0.547428	0.39532	0.633795
49	2020	2019-2020	11	8	10	18	122	67.4004	0.118694	0.355123	0.267061	0.523907
49	2020	2020-2021	11	7	7	14	121	76.1697	0.0919	0.31379	0.1838	0.436308
50	2020	2009-2010	1	98	42	140	1348	1090.91	0.089833	0.300485	0.128333	0.358875
50	2020	2010-2011	2	95	34	129	1289	977.771	0.0971597	0.312524	0.131933	0.363929
50	2020	2011-2012	3	123	52	175	1139	952.227	0.129171	0.360133	0.18378	0.429307
50	2020	2012-2013	4	139	44	183	1133	905.374	0.153528	0.39253	0.202126	0.450198
50	2020	2013-2014	5	103	46	149	1125	871.105	0.118241	0.344695	0.171047	0.414272
50	2020	2014-2015	6	113	44	157	1101	871.044	0.129729	0.360976	0.180243	0.425226
50	2020	2015-2016	7	94	29	123	1076	875.74	0.107338	0.328495	0.140453	0.375531
50	2020	2016-2017	8	116	34	150	1063	839.803	0.138128	0.372455	0.178613	0.423331
50	2020	2017-2018	9	112	41	153	1046	794.185	0.141025	0.37637	0.19265	0.439636
50	2020	2018-2019	10	134	28	162	1018	769.796	0.174072	0.417997	0.210445	0.459451
50	2020	2019-2020	11	109	40	149	1016	743.044	0.146694	0.383884	0.200526	0.448552
50	2020	2020-2021	11	110	64	174	1038	825.763	0.13321	0.365808	0.210714	0.459695
51	2020	2009-2010	1	12	33	45	519	762.379	0.0157402	0.128047	0.0590257	0.244298
51	2020	2010-2011	2	19	22	41	512	542.891	0.0349978	0.189523	0.0755216	0.276482
51	2020	2011-2012	3	9	14	23	524	436.471	0.0206199	0.147531	0.0526954	0.232036
51	2020	2012-2013	4	11	18	29	524	432.597	0.0254278	0.163045	0.067037	0.261138
51	2020	2013-2014	5	15	20	35	523	416.337	0.0360285	0.192949	0.0840666	0.292006
51	2020	2014-2015	6	21	15	36	505	420.961	0.0498859	0.225995	0.0855186	0.294459
51	2020	2015-2016	7	17	21	38	483	412.923	0.0411699	0.205866	0.0920269	0.305349
51	2020	2016-2017	8	17	24	41	475	400.548	0.0424419	0.209022	0.10236	0.321882
51	2020	2017-2018	9	15	19	34	481	376.153	0.0398774	0.202994	0.0903887	0.30285
51	2020	2018-2019	10	14	13	27	480	369.09	0.0379312	0.198207	0.073153	0.272961
51	2020	2019-2020	11	20	16	36	466	346.283	0.0577562	0.243311	0.103961	0.324661
51	2020	2020-2021	11	24	10	34	468	337.144	0.0711861	0.269572	0.100847	0.319891
52	2020	2009-2010	1	11	6	17	216	172.257	0.0638579	0.258381	0.0986895	0.318735
52	2020	2010-2011	2	20	11	31	218	178.94	0.111769	0.338472	0.173242	0.419567
52	2020	2011-2012	3	14	6	20	226	202.754	0.0690491	0.267423	0.0986416	0.317974
52	2020	2012-2013	4	22	7	29	220	184.764	0.119071	0.348966	0.156957	0.399579
52	2020	2013-2014	5	22	8	30	220	181.15	0.121446	0.352429	0.165609	0.410328
52	2020	2014-2015	6	24	10	34	219	160.372	0.149652	0.390857	0.212007	0.463815
52	2020	2015-2016	7	35	13	48	205	158.385	0.220981	0.473432	0.30306	0.553368
52	2020	2016-2017	8	31	7	38	195	139.08	0.222893	0.475908	0.273224	0.526136
52	2020	2017-2018	9	31	20	51	199	141.18	0.219578	0.472355	0.361241	0.603972
52	2020	2018-2019	10	21	9	30	192	145.008	0.14482	0.385056	0.206886	0.458622
52	2020	2019-2020	11	17	3	20	194	136.715	0.124347	0.357776	0.14629	0.38723
52	2020	2020-2021	11	34	12	46	200	131.433	0.258686	0.512338	0.349988	0.594804
53	2020	2009-2010	1	2	1	3	45	50.308	0.0397551	0.222921	0.0596327	0.263764
53	2020	2010-2011	2	1	2	3	44	42.9295	0.023294	0.186925	0.069882	0.285533
53	2020	2011-2012	3	2	1	3	42	32.8131	0.0609512	0.276024	0.0914268	0.326595
53	2020	2012-2013	4	1	1	2	39	32.1944	0.0310613	0.215852	0.0621226	0.278663
53	2020	2013-2014	5	0	1	1	40	33.2129	0	0.122696	0.0301088	0.212516
53	2020	2014-2015	6	6	0	6	40	33.3881	0.179705	0.441226	0.179705	0.441226
53	2020	2015-2016	7	3	2	5	40	29.7194	0.100944	0.343174	0.16824	0.430191
53	2020	2016-2017	8	1	0	1	42	34.0014	0.0294106	0.210038	0.0294106	0.210038
53	2020	2017-2018	9	7	1	8	45	34.0479	0.205593	0.469338	0.234963	0.499648
53	2020	2018-2019	10	5	3	8	44	31.9781	0.156357	0.41472	0.250171	0.515565
53	2020	2019-2020	11	4	2	6	44	27.258	0.146746	0.406311	0.220119	0.488325
53	2020	2020-2021	11	3	2	5	46	29.2485	0.102569	0.345925	0.170949	0.433641

## Sheet: CalendarYear_HIE
AreaID	BCP_Start_Year	Calendar_Year	Year_Count_PreBCP	OTFW_Incidents	OTFS_Incidents	Total_Incidents	Number_Herds	TAR	OTFW_Incidence_rate	Transformed_OTFW_Incidence_rate	Total_Incidence_rate	Transformed_Total_Incidence_rate
1	2013	2010	1	26	11	37	259	169.374	0.153506	0.395548	0.218451	0.470535
1	2013	2011	2	29	15	44	233	167.212	0.173433	0.420028	0.26314	0.515878
1	2013	2012	3	25	4	29	230	169.002	0.147927	0.38844	0.171596	0.417797
1	2013	2013	3	18	4	22	218	166.951	0.107816	0.332882	0.131775	0.36711
1	2013	2014	3	19	9	28	216	155.669	0.122054	0.353929	0.179869	0.42788
1	2013	2015	3	19	6	25	210	158.598	0.1198	0.350645	0.157631	0.400978
1	2013	2016	3	14	6	20	203	161.229	0.0868329	0.29989	0.124047	0.356578
1	2013	2017	3	10	6	16	201	152.835	0.06543	0.26211	0.104688	0.328572
1	2013	2018	3	23	5	28	207	159.381	0.144308	0.383986	0.175679	0.422867
1	2013	2019	3	14	5	19	214	150.267	0.0931675	0.310636	0.126442	0.360235
1	2013	2020	3	9	10	19	211	148.657	0.060542	0.252795	0.127811	0.36218
1	2013	2021	3	10	6	16	213	155.086	0.0644805	0.260201	0.103169	0.326179
2	2013	2010	1	28	4	32	156	108.791	0.257374	0.51183	0.294141	0.546569
2	2013	2011	2	33	7	40	156	111.291	0.29652	0.548646	0.359418	0.603251
2	2013	2012	3	29	10	39	155	115.995	0.250012	0.504304	0.336223	0.583552
2	2013	2013	3	30	3	33	155	113.095	0.265263	0.519311	0.29179	0.544253
2	2013	2014	3	19	4	23	152	107.181	0.17727	0.426538	0.21459	0.468246
2	2013	2015	3	22	4	26	151	120.939	0.18191	0.431328	0.214984	0.468101
2	2013	2016	3	18	6	24	148	121.829	0.147748	0.389682	0.196998	0.448444
2	2013	2017	3	14	5	19	149	121.092	0.115614	0.346039	0.156905	0.40129
2	2013	2018	3	11	3	14	154	115.817	0.0949778	0.315111	0.120881	0.353833
2	2013	2019	3	13	6	19	155	110.007	0.118174	0.350314	0.172717	0.421025
2	2013	2020	3	10	5	15	159	109.232	0.0915482	0.310041	0.137322	0.376696
2	2013	2021	3	11	3	14	160	114.209	0.0963143	0.31732	0.122582	0.356314
3	2015	2010	1	21	7	28	179	193.722	0.108403	0.333142	0.144537	0.38356
3	2015	2011	2	17	15	32	184	146.335	0.116171	0.345815	0.218676	0.471267
3	2015	2012	3	17	12	29	189	142.683	0.119145	0.350213	0.203248	0.4547
3	2015	2013	4	17	8	25	179	123.094	0.138106	0.377052	0.203097	0.455147
3	2015	2014	5	25	9	34	177	133.766	0.186894	0.436614	0.254175	0.507852
3	2015	2015	5	21	8	29	159	128.424	0.16352	0.409162	0.225814	0.479278
3	2015	2016	5	18	12	30	161	119.212	0.150992	0.393937	0.251654	0.505814
3	2015	2017	5	21	13	34	160	106.965	0.196326	0.44833	0.317861	0.567922
3	2015	2018	5	14	8	22	160	114.04	0.122764	0.356579	0.192915	0.444184
3	2015	2019	5	8	14	22	152	115.943	0.0689997	0.270762	0.189749	0.440524
3	2015	2020	5	16	9	25	150	121.613	0.131565	0.368343	0.205571	0.457911
3	2015	2021	5	2	11	13	155	105.949	0.0188769	0.15361	0.1227	0.356959
4	2016	2010	1	47	20	67	422	300.756	0.156273	0.397411	0.222772	0.473745
4	2016	2011	2	44	20	64	413	320.997	0.137073	0.372332	0.199379	0.44826
4	2016	2012	3	57	18	75	419	317.807	0.179354	0.425356	0.235992	0.487407
4	2016	2013	4	38	14	52	427	296.104	0.128333	0.360585	0.175614	0.421073
4	2016	2014	5	50	11	61	425	325.596	0.153564	0.393828	0.187349	0.434608
4	2016	2015	6	56	9	65	426	318.007	0.176097	0.421508	0.204398	0.45384
4	2016	2016	6	49	29	78	433	327.866	0.149451	0.388557	0.237902	0.489313
4	2016	2017	6	38	18	56	439	310.656	0.122322	0.352039	0.180264	0.426466
4	2016	2018	6	29	22	51	436	326.554	0.088806	0.300561	0.156176	0.397124
4	2016	2019	6	22	20	42	436	321.919	0.0683401	0.264373	0.130468	0.363347
4	2016	2020	6	30	17	47	432	319.474	0.0939043	0.308981	0.147117	0.385593
4	2016	2021	6	23	21	44	429	318.568	0.0721981	0.271602	0.138118	0.373748
5	2016	2010	1	22	14	36	230	177.435	0.123989	0.3561	0.202892	0.453552
5	2016	2011	2	28	5	33	233	175.373	0.15966	0.403126	0.18817	0.43706
5	2016	2012	3	28	9	37	229	168.879	0.165799	0.410804	0.219092	0.471225
5	2016	2013	4	32	7	39	231	169.818	0.188437	0.437472	0.229658	0.482288
5	2016	2014	5	34	8	42	236	176.038	0.19314	0.442696	0.238584	0.49135
5	2016	2015	6	28	6	34	228	158.48	0.176678	0.424067	0.214537	0.466575
5	2016	2016	6	37	6	43	220	166.366	0.222402	0.474771	0.258467	0.511344
5	2016	2017	6	21	7	28	214	150.502	0.139533	0.377961	0.186044	0.435162
5	2016	2018	6	16	13	29	212	151.97	0.105284	0.329506	0.190827	0.440588
5	2016	2019	6	11	6	17	210	156.474	0.0702994	0.271099	0.108644	0.334425
5	2016	2020	6	15	13	28	204	151.003	0.0993355	0.320385	0.185426	0.434439
5	2016	2021	6	5	6	11	197	153.07	0.0326647	0.189555	0.0718623	0.274096
6	2016	2010	1	93	11	104	469	353.654	0.262969	0.514182	0.294073	0.543587
6	2016	2011	2	83	8	91	470	303.447	0.273524	0.524568	0.299888	0.549122
6	2016	2012	3	79	6	85	468	303.71	0.260117	0.511628	0.279872	0.530583
6	2016	2013	4	79	16	95	463	309.804	0.255	0.50657	0.306645	0.555211
6	2016	2014	5	88	10	98	444	310.891	0.283057	0.533541	0.315223	0.562878
6	2016	2015	6	83	13	96	433	297.421	0.279066	0.529856	0.322775	0.56961
6	2016	2016	6	80	11	91	426	288.882	0.27693	0.527883	0.315008	0.562796
6	2016	2017	6	63	11	74	432	273.949	0.22997	0.481451	0.270123	0.521486
6	2016	2018	6	47	17	64	429	290.642	0.161711	0.404266	0.220202	0.471087
6	2016	2019	6	29	23	52	424	289.035	0.100334	0.319474	0.179909	0.426191
6	2016	2020	6	32	30	62	424	297.01	0.10774	0.330793	0.208747	0.458727
6	2016	2021	6	15	10	25	426	308.668	0.0485959	0.224089	0.0809932	0.287425
7	2016	2010	1	57	19	76	409	291.168	0.195763	0.444388	0.261018	0.512577
7	2016	2011	2	63	10	73	412	292.493	0.21539	0.465939	0.249579	0.501287
7	2016	2012	3	76	12	88	404	278.765	0.272631	0.523855	0.315678	0.563446
7	2016	2013	4	63	18	81	408	255.765	0.24632	0.498272	0.316698	0.564493
7	2016	2014	5	58	16	74	397	254.719	0.227702	0.479234	0.290517	0.540814
7	2016	2015	6	57	18	75	362	273.172	0.20866	0.458792	0.274552	0.525721
7	2016	2016	6	48	20	68	373	285.936	0.16787	0.411848	0.237816	0.489453
7	2016	2017	6	30	28	58	370	256.301	0.11705	0.344965	0.226296	0.477752
7	2016	2018	6	19	29	48	377	271.984	0.0698572	0.26776	0.176481	0.422279
7	2016	2019	6	17	24	41	376	281.09	0.0604789	0.249515	0.145861	0.384239
7	2016	2020	6	23	23	46	379	295.343	0.0778756	0.282079	0.155751	0.396792
7	2016	2021	6	9	18	27	380	285.947	0.0314744	0.182272	0.0944232	0.310116
8	2016	2010	1	5	21	26	306	344.115	0.01453	0.126424	0.0755561	0.277505
8	2016	2011	2	12	25	37	308	248.159	0.0483561	0.224435	0.149098	0.388732
8	2016	2012	3	10	9	19	305	243.436	0.0410786	0.207684	0.0780493	0.283025
8	2016	2013	4	10	19	29	297	233.823	0.0427673	0.21191	0.124025	0.355195
8	2016	2014	5	13	12	25	292	222.79	0.0583509	0.246161	0.112213	0.338316
8	2016	2015	6	18	10	28	266	228.096	0.0789142	0.284792	0.122755	0.353479
8	2016	2016	6	13	17	30	256	212.463	0.0611872	0.252073	0.141201	0.378886
8	2016	2017	6	8	18	26	260	200.438	0.0399126	0.20593	0.129716	0.363608
8	2016	2018	6	12	12	24	259	198.103	0.0605747	0.251194	0.121149	0.351672
8	2016	2019	6	7	15	22	251	193.864	0.0361077	0.19669	0.113481	0.340676
8	2016	2020	6	9	12	21	265	199.329	0.0451514	0.218311	0.105353	0.328423
8	2016	2021	6	8	10	18	261	194.497	0.0411318	0.209051	0.0925465	0.308411
9	2016	2010	1	38	6	44	212	128.424	0.295894	0.547528	0.342614	0.588649
9	2016	2011	2	34	10	44	203	132.871	0.255888	0.50956	0.331149	0.578716
9	2016	2012	3	33	7	40	199	141.44	0.233314	0.486672	0.282805	0.535108
9	2016	2013	4	25	7	32	197	137.791	0.181435	0.43019	0.232237	0.48566
9	2016	2014	5	25	9	34	202	147.89	0.169044	0.415241	0.2299	0.482991
9	2016	2015	6	29	11	40	199	142.793	0.203092	0.454525	0.280127	0.532568
9	2016	2016	6	35	10	45	188	149.823	0.233608	0.486771	0.300354	0.551082
9	2016	2017	6	25	10	35	188	133.511	0.18725	0.43703	0.26215	0.51565
9	2016	2018	6	15	7	22	191	136.624	0.10979	0.336823	0.161026	0.405814
9	2016	2019	6	17	5	22	189	129.385	0.13139	0.36777	0.170035	0.417012
9	2016	2020	6	15	5	20	186	133.832	0.112081	0.340319	0.149442	0.391379
9	2016	2021	6	15	4	19	190	139.633	0.107424	0.333174	0.136071	0.3737
10	2016	2010	1	18	9	27	154	109.071	0.165031	0.411844	0.247546	0.502126
10	2016	2011	2	16	4	20	137	93.1937	0.171685	0.420774	0.214607	0.469012
10	2016	2012	3	16	4	20	133	94.1246	0.169987	0.418688	0.212484	0.466687
10	2016	2013	4	23	2	25	128	83.2663	0.276222	0.531251	0.300242	0.553395
10	2016	2014	5	16	8	24	127	86.7899	0.184353	0.436021	0.27653	0.531311
10	2016	2015	6	14	6	20	125	85.3854	0.163963	0.41209	0.234232	0.489988
10	2016	2016	6	16	4	20	120	79.5264	0.201191	0.455498	0.251489	0.507717
10	2016	2017	6	21	4	25	117	76.1561	0.27575	0.531333	0.328273	0.578653
10	2016	2018	6	14	2	16	106	71.8029	0.194978	0.449379	0.222832	0.47937
10	2016	2019	6	6	4	10	108	72.1396	0.083172	0.300172	0.13862	0.381512
10	2016	2020	6	9	2	11	104	73.5524	0.122362	0.359388	0.149553	0.395413
10	2016	2021	6	10	7	17	105	74.8583	0.133586	0.37452	0.227096	0.483503
11	2017	2010	1	17	11	28	302	252.383	0.0673579	0.263323	0.110942	0.336041
11	2017	2011	2	18	4	22	302	241.123	0.0746508	0.276992	0.0912399	0.305473
11	2017	2012	3	16	6	22	290	239.521	0.0668	0.262464	0.09185	0.306492
11	2017	2013	4	28	12	40	289	247.877	0.112959	0.339082	0.16137	0.404212
11	2017	2014	5	38	16	54	298	276.066	0.137648	0.373443	0.195606	0.444316
11	2017	2015	6	30	12	42	292	208.591	0.143822	0.382386	0.201351	0.451384
11	2017	2016	7	34	14	48	288	214.68	0.158375	0.400879	0.223588	0.475308
11	2017	2017	7	40	17	57	287	197.634	0.202394	0.452685	0.288411	0.53939
11	2017	2018	7	29	10	39	276	182.062	0.159287	0.402533	0.214213	0.465789
11	2017	2019	7	25	9	34	260	171.488	0.145783	0.385614	0.198265	0.448531
11	2017	2020	7	16	21	37	266	188.474	0.0848925	0.295881	0.196314	0.446057
11	2017	2021	7	20	14	34	265	191.644	0.10436	0.327061	0.177412	0.424289
12	2017	2010	1	78	26	104	575	413.273	0.188737	0.435829	0.25165	0.502851
12	2017	2011	2	73	28	101	590	430.552	0.16955	0.413172	0.234583	0.485535
12	2017	2012	3	79	14	93	596	408.78	0.193258	0.441	0.227506	0.478256
12	2017	2013	4	77	12	89	587	397.372	0.193773	0.441624	0.223972	0.474584
12	2017	2014	5	90	19	109	552	405.722	0.221827	0.472291	0.268657	0.519509
12	2017	2015	6	95	13	108	514	376.526	0.252307	0.503622	0.286833	0.536806
12	2017	2016	7	98	18	116	513	393.238	0.249213	0.500485	0.294987	0.544296
12	2017	2017	7	83	20	103	500	343.537	0.241604	0.493011	0.299822	0.548887
12	2017	2018	7	73	20	93	495	328.956	0.221915	0.472689	0.282713	0.533135
12	2017	2019	7	52	44	96	485	334.669	0.155377	0.39607	0.28685	0.536977
12	2017	2020	7	37	30	67	486	352.227	0.105046	0.32629	0.190218	0.437764
12	2017	2021	7	45	28	73	484	359.422	0.125201	0.355798	0.203104	0.452211
13	2017	2010	1	30	15	45	380	284.665	0.105387	0.327328	0.15808	0.399796
13	2017	2011	2	35	11	46	386	282.497	0.123895	0.354493	0.162834	0.405714
13	2017	2012	3	36	18	54	383	282.984	0.127216	0.359141	0.190823	0.438851
13	2017	2013	4	35	10	45	373	278.092	0.125858	0.357289	0.161817	0.404494
13	2017	2014	5	31	8	39	367	273.651	0.113283	0.339279	0.142517	0.379927
13	2017	2015	6	34	12	46	332	275.89	0.123237	0.353624	0.166733	0.410542
13	2017	2016	7	37	15	52	339	273.906	0.135083	0.370012	0.189846	0.437804
13	2017	2017	7	41	15	56	336	247.121	0.165911	0.409797	0.226609	0.478156
13	2017	2018	7	22	18	40	334	241.854	0.0909641	0.305011	0.165389	0.409215
13	2017	2019	7	17	14	31	326	251.715	0.0675366	0.263672	0.123155	0.353753
13	2017	2020	7	14	18	32	332	253.906	0.0551386	0.238972	0.126031	0.357771
13	2017	2021	7	14	21	35	329	250.883	0.0558029	0.240408	0.139507	0.376165
14	2017	2010	1	23	8	31	208	156.49	0.146974	0.387517	0.198096	0.448654
14	2017	2011	2	18	6	24	214	145.982	0.123303	0.355988	0.164404	0.409669
14	2017	2012	3	23	6	29	202	133.974	0.171675	0.418816	0.21646	0.469246
14	2017	2013	4	20	5	25	201	138.261	0.144653	0.385058	0.180817	0.429457
14	2017	2014	5	29	7	36	194	138.535	0.209333	0.461457	0.259862	0.513294
14	2017	2015	6	25	5	30	167	124.09	0.201466	0.453316	0.241759	0.495771
14	2017	2016	7	27	8	35	175	130.661	0.206641	0.458768	0.267868	0.521244
14	2017	2017	7	22	5	27	177	125.421	0.175409	0.423551	0.215275	0.468254
14	2017	2018	7	16	13	29	175	117.599	0.136056	0.374576	0.246601	0.500852
14	2017	2019	7	13	7	20	172	119.721	0.108586	0.335801	0.167055	0.413802
14	2017	2020	7	10	4	14	175	129.585	0.0771693	0.284654	0.108037	0.334508
14	2017	2021	7	7	3	10	179	132.531	0.0528178	0.237888	0.075454	0.281472
15	2017	2010	1	10	6	16	173	115.379	0.0866713	0.30167	0.138674	0.378163
15	2017	2011	2	17	1	18	174	124.608	0.136428	0.374754	0.144453	0.385313
15	2017	2012	3	24	4	28	171	115.042	0.20862	0.461483	0.24339	0.497731
15	2017	2013	4	26	3	29	168	119.773	0.217078	0.470375	0.242125	0.496286
15	2017	2014	5	16	4	20	168	114.062	0.140275	0.38034	0.175344	0.423943
15	2017	2015	6	30	7	37	146	107.833	0.278208	0.531832	0.343123	0.589712
15	2017	2016	7	19	5	24	142	93.9302	0.202278	0.455633	0.255509	0.510717
15	2017	2017	7	14	4	18	139	94.9103	0.147508	0.390865	0.189653	0.441498
15	2017	2018	7	12	5	17	137	95.8385	0.125211	0.361148	0.177382	0.427316
15	2017	2019	7	6	3	9	134	93.5195	0.0641577	0.263637	0.0962366	0.318721
15	2017	2020	7	4	6	10	134	93.0815	0.0429731	0.219874	0.107433	0.335864
15	2017	2021	7	4	9	13	133	103.307	0.0387194	0.208709	0.125838	0.361494
16	2017	2010	1	34	39	73	535	576.208	0.0590065	0.244692	0.12669	0.357153
16	2017	2011	2	32	41	73	521	421.103	0.0759908	0.27781	0.173354	0.417782
16	2017	2012	3	44	20	64	530	397.963	0.110563	0.334394	0.160819	0.402586
16	2017	2013	4	37	32	69	516	395.918	0.0934537	0.307761	0.174279	0.418977
16	2017	2014	5	45	19	64	521	392.846	0.114549	0.340326	0.162914	0.405199
16	2017	2015	6	42	24	66	484	376.441	0.111571	0.336005	0.175326	0.420303
16	2017	2016	7	32	27	59	460	365.78	0.0874844	0.298079	0.161299	0.403319
16	2017	2017	7	36	18	54	462	335.034	0.107452	0.330067	0.161178	0.403324
16	2017	2018	7	35	25	60	452	335.28	0.10439	0.325395	0.178955	0.42479
16	2017	2019	7	25	29	54	437	313.895	0.0796446	0.285022	0.172032	0.416684
16	2017	2020	7	19	25	44	440	303.132	0.0626789	0.25363	0.145151	0.383146
16	2017	2021	7	23	22	45	443	312.561	0.0735856	0.274199	0.143972	0.381538
17	2017	2010	1	13	8	21	189	165.58	0.078512	0.285538	0.126827	0.360343
17	2017	2011	2	17	7	24	184	148.657	0.114357	0.343104	0.161445	0.405967
17	2017	2012	3	27	5	32	190	144.424	0.186949	0.436361	0.221569	0.474375
17	2017	2013	4	25	2	27	183	127.929	0.195421	0.446463	0.211055	0.463641
17	2017	2014	5	20	6	26	179	117.747	0.169856	0.417256	0.220813	0.474404
17	2017	2015	6	30	10	40	169	123.871	0.242187	0.496209	0.322916	0.571797
17	2017	2016	7	17	11	28	167	109.851	0.154755	0.399133	0.254891	0.509355
17	2017	2017	7	14	3	17	163	110.486	0.126713	0.362268	0.153866	0.397984
17	2017	2018	7	11	2	13	165	106.125	0.103652	0.329186	0.122498	0.356664
17	2017	2019	7	10	1	11	155	115.713	0.0864211	0.301234	0.0950632	0.315253
17	2017	2020	7	5	3	8	156	111.242	0.0449472	0.222355	0.0719155	0.276424
17	2017	2021	7	9	6	15	158	115.184	0.0781358	0.287187	0.130226	0.366834
18	2017	2010	1	19	3	22	189	159.362	0.119225	0.349804	0.13805	0.37575
18	2017	2011	2	20	8	28	178	132.704	0.150712	0.393039	0.210996	0.463427
18	2017	2012	3	27	0	27	180	141.892	0.190286	0.440238	0.190286	0.440238
18	2017	2013	4	30	2	32	182	124.726	0.240528	0.494507	0.256563	0.510463
18	2017	2014	5	21	5	26	170	118.418	0.177339	0.4261	0.219562	0.473059
18	2017	2015	6	28	3	31	156	115.912	0.241562	0.495858	0.267443	0.521303
18	2017	2016	7	16	9	25	159	127.499	0.125491	0.35974	0.19608	0.447215
18	2017	2017	7	21	2	23	160	115.658	0.18157	0.431153	0.198863	0.450761
18	2017	2018	7	18	2	20	164	113.952	0.157961	0.402925	0.175512	0.424146
18	2017	2019	7	11	5	16	160	106.968	0.102835	0.327886	0.149578	0.392749
18	2017	2020	7	11	4	15	158	113.487	0.0969277	0.318329	0.132174	0.369567
18	2017	2021	7	7	3	10	159	107.603	0.0650539	0.264009	0.0929342	0.312379
19	2017	2010	1	7	15	22	237	283.797	0.0246655	0.162565	0.0775201	0.28157
19	2017	2011	2	9	14	23	225	200.983	0.0447799	0.217411	0.114438	0.341944
19	2017	2012	3	10	12	22	221	183.811	0.0544037	0.239006	0.119688	0.349869
19	2017	2013	4	18	13	31	227	189.257	0.0951089	0.312651	0.163799	0.407971
19	2017	2014	5	23	9	32	227	167.313	0.137467	0.374774	0.191259	0.440735
19	2017	2015	6	16	9	25	208	172.515	0.0927457	0.309264	0.144915	0.384465
19	2017	2016	7	21	14	35	217	180.359	0.116435	0.345264	0.194058	0.443655
19	2017	2017	7	25	15	40	215	163.702	0.152717	0.394679	0.244347	0.497395
19	2017	2018	7	17	7	24	213	148.09	0.114795	0.34376	0.162063	0.406743
19	2017	2019	7	16	14	30	214	160.296	0.0998155	0.320834	0.187154	0.436203
19	2017	2020	7	6	6	12	216	147.997	0.0405413	0.20957	0.0810826	0.290622
19	2017	2021	7	6	9	15	219	153.615	0.0390586	0.205702	0.0976465	0.31765
20	2017	2010	1	49	11	60	319	249.867	0.196104	0.44509	0.240128	0.492066
20	2017	2011	2	53	8	61	302	236.047	0.224532	0.476078	0.258424	0.510433
20	2017	2012	3	47	8	55	304	218.891	0.214719	0.465836	0.251266	0.503538
20	2017	2013	4	46	10	56	302	227.699	0.202021	0.451904	0.245939	0.498131
20	2017	2014	5	52	15	67	301	211.808	0.245505	0.497861	0.316324	0.564521
20	2017	2015	6	35	10	45	284	217.862	0.160652	0.403667	0.206553	0.456999
20	2017	2016	7	37	11	48	287	216.444	0.170945	0.41624	0.221767	0.473368
20	2017	2017	7	41	16	57	288	201.854	0.203118	0.453425	0.282383	0.533723
20	2017	2018	7	35	10	45	279	185.331	0.188852	0.437664	0.242809	0.495487
20	2017	2019	7	16	18	34	268	183.236	0.087319	0.30008	0.185553	0.433914
20	2017	2020	7	26	20	46	266	191.644	0.135668	0.371856	0.240028	0.492582
20	2017	2021	7	13	20	33	269	185.914	0.0699249	0.26947	0.177502	0.424489
21	2017	2010	1	29	7	36	171	119.6	0.242474	0.496644	0.301003	0.552434
21	2017	2011	2	24	4	28	159	110.434	0.217324	0.471012	0.253545	0.508009
21	2017	2012	3	24	1	25	156	105.93	0.226564	0.48092	0.236005	0.490637
21	2017	2013	4	25	5	30	154	97.0376	0.257632	0.512625	0.309158	0.560634
21	2017	2014	5	20	2	22	149	94.0698	0.212608	0.466823	0.233869	0.489064
21	2017	2015	6	24	5	29	141	93.2539	0.257362	0.512566	0.310979	0.562442
21	2017	2016	7	26	5	31	136	101.509	0.256136	0.510942	0.305393	0.557063
21	2017	2017	7	26	6	32	142	91.3867	0.284505	0.538495	0.35016	0.596349
21	2017	2018	7	14	7	21	140	81.076	0.172678	0.4229	0.259016	0.51496
21	2017	2019	7	16	8	24	140	89.0103	0.179755	0.430548	0.269632	0.524642
21	2017	2020	7	14	7	21	140	94.2998	0.148463	0.392129	0.222694	0.47749
21	2017	2021	7	7	14	21	140	90.6064	0.0772572	0.287707	0.231772	0.487124
22	2018	2010	1	83	25	108	1085	837.457	0.0991096	0.315764	0.128962	0.359943
22	2018	2011	2	99	45	144	1077	863.447	0.114657	0.339464	0.166773	0.409087
22	2018	2012	3	133	38	171	1062	854.346	0.155675	0.395297	0.200153	0.448038
22	2018	2013	4	133	34	167	1070	774.801	0.171657	0.415093	0.215539	0.464957
22	2018	2014	5	147	27	174	1077	794.426	0.185039	0.430893	0.219026	0.468674
22	2018	2015	6	132	30	162	1034	785.793	0.167983	0.410633	0.206161	0.45475
22	2018	2016	7	107	53	160	1031	789.235	0.135574	0.369064	0.202728	0.450956
22	2018	2017	8	110	54	164	1028	751.209	0.146431	0.383531	0.218315	0.467953
22	2018	2018	8	91	54	145	1006	723.346	0.125804	0.355662	0.200457	0.448496
22	2018	2019	8	74	84	158	990	722.533	0.102418	0.321107	0.218675	0.468367
22	2018	2020	8	45	46	91	994	707.348	0.0636179	0.253623	0.128649	0.359661
22	2018	2021	8	52	54	106	982	747.962	0.0695223	0.264935	0.141718	0.377342
23	2018	2010	1	15	27	42	547	549.112	0.0273169	0.16801	0.0764872	0.278205
23	2018	2011	2	30	25	55	537	433.295	0.0692369	0.265313	0.126934	0.357894
23	2018	2012	3	30	27	57	529	423.995	0.0707556	0.268207	0.134436	0.368259
23	2018	2013	4	21	19	40	519	386.784	0.0542938	0.235768	0.103417	0.323588
23	2018	2014	5	43	19	62	510	399.214	0.107712	0.330097	0.155305	0.395674
23	2018	2015	6	38	18	56	479	404.26	0.0939989	0.308603	0.138525	0.373847
23	2018	2016	7	21	18	39	476	370.261	0.0567167	0.240971	0.105331	0.326621
23	2018	2017	8	33	22	55	472	376.14	0.0877334	0.298434	0.146222	0.384124
23	2018	2018	8	33	30	63	462	356.668	0.092523	0.306472	0.176635	0.421944
23	2018	2019	8	32	23	55	447	319.195	0.100252	0.31909	0.172308	0.416983
23	2018	2020	8	30	23	53	443	325.172	0.0922589	0.306262	0.162991	0.405621
23	2018	2021	8	31	23	54	446	321.58	0.0963991	0.312976	0.167921	0.411674
24	2018	2010	1	33	10	43	270	191.116	0.17267	0.418672	0.224995	0.477086
24	2018	2011	2	45	12	57	272	206.215	0.218219	0.469727	0.276411	0.528049
24	2018	2012	3	33	3	36	277	196.523	0.167919	0.412872	0.183185	0.430963
24	2018	2013	4	42	8	50	278	189.864	0.22121	0.473121	0.263346	0.515732
24	2018	2014	5	26	6	32	265	193.626	0.134279	0.369948	0.165267	0.409694
24	2018	2015	6	45	6	51	253	202.612	0.222099	0.473885	0.251713	0.504163
24	2018	2016	7	37	8	45	257	201.311	0.183795	0.4316	0.223534	0.475413
24	2018	2017	8	38	12	50	259	195.285	0.194587	0.444013	0.256036	0.508523
24	2018	2018	8	28	13	41	262	181.607	0.154179	0.396147	0.225762	0.478033
24	2018	2019	8	30	10	40	264	185.503	0.161722	0.405485	0.21563	0.467253
24	2018	2020	8	17	17	34	254	172.008	0.0988325	0.318966	0.197665	0.447852
24	2018	2021	8	27	14	41	259	192.227	0.140459	0.378233	0.213289	0.46464
25	2018	2010	1	39	21	60	283	182.631	0.213545	0.465062	0.328531	0.57556
25	2018	2011	2	28	11	39	286	182.93	0.153064	0.394712	0.213197	0.464683
25	2018	2012	3	43	10	53	289	180.767	0.237876	0.490553	0.293196	0.544024
25	2018	2013	4	28	17	45	289	156.383	0.179047	0.426901	0.287755	0.539399
25	2018	2014	5	35	5	40	272	164.334	0.212981	0.464783	0.243407	0.496437
25	2018	2015	6	51	5	56	230	169.81	0.300336	0.550709	0.329781	0.576823
25	2018	2016	7	33	16	49	232	174.992	0.18858	0.437535	0.280012	0.531855
25	2018	2017	8	36	16	52	230	172.408	0.208807	0.460117	0.30161	0.551825
25	2018	2018	8	26	9	35	248	161.829	0.160664	0.404664	0.216278	0.468367
25	2018	2019	8	23	14	37	243	180.194	0.12764	0.36113	0.205334	0.456189
25	2018	2020	8	15	10	25	245	161.897	0.0926513	0.309418	0.154419	0.396872
25	2018	2021	8	15	7	22	245	171.326	0.0875521	0.300783	0.12841	0.362392
26	2018	2010	1	41	13	54	272	183.723	0.223161	0.475271	0.29392	0.544648
26	2018	2011	2	30	16	46	278	168.876	0.177645	0.424977	0.272389	0.524738
26	2018	2012	3	29	9	38	276	186.836	0.155216	0.397356	0.203386	0.453941
26	2018	2013	4	35	16	51	273	175.316	0.19964	0.449991	0.290904	0.541993
26	2018	2014	5	55	4	59	255	175.488	0.313412	0.562371	0.336205	0.582284
26	2018	2015	6	35	11	46	237	172.26	0.203181	0.453964	0.267038	0.519558
26	2018	2016	7	38	15	53	234	160.175	0.23724	0.490267	0.330888	0.577935
26	2018	2017	8	32	11	43	233	162.927	0.196407	0.446628	0.263922	0.516712
26	2018	2018	8	37	9	46	233	153.331	0.241309	0.49454	0.300005	0.550696
26	2018	2019	8	30	10	40	223	142.437	0.21062	0.462742	0.280827	0.533232
26	2018	2020	8	19	14	33	226	142.188	0.133626	0.370328	0.232088	0.485391
26	2018	2021	8	17	19	36	232	149.429	0.113766	0.342217	0.240917	0.49423
27	2018	2010	1	33	9	42	195	128.583	0.256643	0.510423	0.326637	0.574913
27	2018	2011	2	22	8	30	200	123.009	0.178849	0.427684	0.243885	0.497945
27	2018	2012	3	26	5	31	194	120.476	0.21581	0.468999	0.257312	0.511334
27	2018	2013	4	35	9	44	187	122.045	0.286779	0.539329	0.360522	0.603837
27	2018	2014	5	21	7	28	179	117.509	0.17871	0.427745	0.238281	0.492479
27	2018	2015	6	23	9	32	175	128.088	0.179565	0.428332	0.249829	0.503719
27	2018	2016	7	16	12	28	178	133.216	0.120106	0.351937	0.210186	0.462535
27	2018	2017	8	9	11	20	178	127.578	0.0705449	0.272881	0.156766	0.400856
27	2018	2018	8	12	15	27	185	135.11	0.0888164	0.304166	0.199837	0.451151
27	2018	2019	8	10	8	18	179	128.137	0.0780415	0.286258	0.140475	0.37997
27	2018	2020	8	6	5	11	176	125.851	0.0476755	0.227263	0.0874051	0.302288
27	2018	2021	8	5	7	12	179	136.824	0.0365433	0.200493	0.0877038	0.302255
28	2018	2010	1	21	7	28	188	135.477	0.155008	0.39837	0.206677	0.458659
28	2018	2011	2	21	6	27	185	137.432	0.152803	0.395526	0.196461	0.447324
28	2018	2012	3	22	4	26	190	131.055	0.167868	0.414347	0.198389	0.449672
28	2018	2013	4	34	5	39	188	137.207	0.2478	0.501442	0.284241	0.53655
28	2018	2014	5	24	3	27	184	130.877	0.183378	0.432664	0.2063	0.458389
28	2018	2015	6	22	4	26	166	130.716	0.168304	0.414884	0.198905	0.450255
28	2018	2016	7	24	7	31	169	131.37	0.18269	0.431852	0.235974	0.489674
28	2018	2017	8	28	9	37	169	114.409	0.244735	0.499105	0.3234	0.572512
28	2018	2018	8	17	4	21	169	112.958	0.150498	0.393605	0.185909	0.436275
28	2018	2019	8	10	8	18	164	126.029	0.079347	0.288642	0.142825	0.383134
28	2018	2020	8	14	10	24	169	124.509	0.112441	0.341258	0.192757	0.443591
28	2018	2021	8	10	11	21	173	120.95	0.0826788	0.29464	0.173625	0.421615
29	2018	2010	1	29	5	34	211	149.227	0.194335	0.444619	0.227841	0.480824
29	2018	2011	2	26	5	31	206	144.832	0.179518	0.42775	0.214041	0.466361
29	2018	2012	3	33	11	44	198	149.487	0.220755	0.473392	0.294341	0.545606
29	2018	2013	4	32	7	39	193	138.418	0.231185	0.484558	0.281756	0.534199
29	2018	2014	5	29	7	36	184	134.16	0.21616	0.46892	0.268336	0.521596
29	2018	2015	6	30	7	37	180	131.611	0.227944	0.481397	0.281131	0.533788
29	2018	2016	7	21	10	31	180	124.794	0.168277	0.415071	0.248409	0.50241
29	2018	2017	8	29	5	34	174	127.014	0.228321	0.481931	0.267686	0.521174
29	2018	2018	8	21	4	25	174	125.185	0.167751	0.414421	0.199704	0.451329
29	2018	2019	8	17	8	25	174	127.83	0.132989	0.37	0.195572	0.446636
29	2018	2020	8	19	3	22	179	134.579	0.141181	0.380652	0.163473	0.408886
29	2018	2021	8	13	6	19	188	138.152	0.0940993	0.3126	0.13753	0.375698
30	2018	2010	1	33	30	63	502	481.985	0.0684669	0.263637	0.130709	0.362969
30	2018	2011	2	38	29	67	499	369.771	0.102766	0.322674	0.181193	0.427253
30	2018	2012	3	47	20	67	499	393.714	0.119376	0.347341	0.170174	0.414058
30	2018	2013	4	34	33	67	501	371.904	0.0914214	0.304575	0.180154	0.426026
30	2018	2014	5	50	20	70	497	373.585	0.133838	0.367664	0.187374	0.43441
30	2018	2015	6	60	22	82	465	349.128	0.171857	0.41628	0.234871	0.48611
30	2018	2016	7	41	11	52	462	339.053	0.120925	0.349857	0.153368	0.393501
30	2018	2017	8	49	15	64	465	356.438	0.137471	0.372658	0.179554	0.425391
30	2018	2018	8	56	23	79	464	312.104	0.179427	0.425475	0.253121	0.504701
30	2018	2019	8	40	16	56	463	328.162	0.121891	0.351304	0.170648	0.414935
30	2018	2020	8	46	12	58	466	309.837	0.148465	0.3874	0.187195	0.434521
30	2018	2021	8	26	18	44	465	307.45	0.0845667	0.293586	0.143113	0.380446
31	2018	2010	1	112	32	144	1029	841.977	0.13302	0.365533	0.171026	0.41427
31	2018	2011	2	136	32	168	1016	776.797	0.175078	0.419192	0.216273	0.465743
31	2018	2012	3	135	38	173	1014	812.597	0.166134	0.40835	0.212898	0.462075
31	2018	2013	4	131	40	171	997	744.619	0.175929	0.420239	0.229648	0.479916
31	2018	2014	5	121	39	160	996	704.657	0.171715	0.41524	0.227061	0.477253
31	2018	2015	6	132	25	157	1004	706.119	0.186937	0.433181	0.222342	0.472282
31	2018	2016	7	114	38	152	997	730.763	0.156001	0.395835	0.208002	0.456822
31	2018	2017	8	143	43	186	961	678.461	0.210771	0.4599	0.27415	0.524296
31	2018	2018	8	127	44	171	944	686.535	0.184987	0.430947	0.249077	0.499805
31	2018	2019	8	106	33	139	932	620.523	0.170824	0.414282	0.224005	0.474142
31	2018	2020	8	103	34	137	932	612.794	0.168083	0.410973	0.223566	0.47369
31	2018	2021	8	62	57	119	953	675.921	0.0917268	0.304083	0.176056	0.420471
33	2019	2010	1	56	14	70	401	308.657	0.181431	0.427845	0.226789	0.477921
33	2019	2011	2	69	14	83	378	290.856	0.237231	0.488825	0.285365	0.535802
33	2019	2012	3	37	10	47	380	267.392	0.138374	0.374491	0.175772	0.421476
33	2019	2013	4	59	14	73	376	276.726	0.213208	0.463697	0.263799	0.51537
33	2019	2014	5	49	10	59	369	268.909	0.182218	0.429042	0.219405	0.470388
33	2019	2015	6	50	11	61	338	262.33	0.1906	0.438755	0.232532	0.484188
33	2019	2016	7	47	14	61	342	256.337	0.183353	0.430468	0.237968	0.489815
33	2019	2017	8	50	18	68	346	246.387	0.202932	0.452727	0.275988	0.527274
33	2019	2018	9	34	17	51	338	227.863	0.149212	0.38911	0.223819	0.475408
33	2019	2019	9	37	11	48	323	237.144	0.156023	0.397658	0.202408	0.452235
33	2019	2020	9	30	13	43	326	234.593	0.127881	0.360573	0.183296	0.430613
33	2019	2021	9	30	12	42	336	242.125	0.123903	0.35492	0.173464	0.418962
34	2019	2010	1	13	10	23	516	557.697	0.0233101	0.155585	0.041241	0.205274
34	2019	2011	2	12	9	21	515	356.219	0.0336871	0.187325	0.0589525	0.245675
34	2019	2012	3	18	15	33	499	509.936	0.0352986	0.190471	0.064714	0.25631
34	2019	2013	4	15	17	32	498	442.141	0.0339258	0.187234	0.0723751	0.27112
34	2019	2014	5	21	21	42	508	503.455	0.0417118	0.206652	0.0834235	0.290545
34	2019	2015	6	19	8	27	499	417.276	0.0455334	0.216175	0.0647054	0.256717
34	2019	2016	7	16	15	31	488	393.632	0.0406471	0.204737	0.0787538	0.282885
34	2019	2017	8	30	15	45	467	373.848	0.0802465	0.285629	0.12037	0.348866
34	2019	2018	9	30	20	50	450	350.888	0.0854973	0.294826	0.142495	0.379368
34	2019	2019	9	34	17	51	444	280.296	0.1213	0.350834	0.181951	0.428643
34	2019	2020	9	25	22	47	435	321.648	0.0777247	0.281566	0.146122	0.384287
34	2019	2021	9	16	23	39	429	330.16	0.0484613	0.223553	0.118124	0.345889
35	2019	2010	1	63	38	101	908	787.461	0.080004	0.28397	0.12826	0.35902
35	2019	2011	2	78	47	125	898	754.023	0.103445	0.322658	0.165777	0.407971
35	2019	2012	3	53	27	80	897	729.333	0.0726691	0.270841	0.109689	0.332227
35	2019	2013	4	76	27	103	907	739.636	0.102753	0.321604	0.139258	0.374077
35	2019	2014	5	75	28	103	900	712.945	0.105198	0.325421	0.144471	0.381015
35	2019	2015	6	87	28	115	855	702.867	0.123779	0.352832	0.163616	0.405373
35	2019	2016	7	97	27	124	850	675.743	0.143546	0.37985	0.183502	0.429234
35	2019	2017	8	89	41	130	842	622.188	0.143044	0.379272	0.20894	0.457978
35	2019	2018	9	73	37	110	830	611.458	0.119387	0.346705	0.179898	0.425107
35	2019	2019	9	73	35	108	808	614.461	0.118803	0.345857	0.175764	0.420211
35	2019	2020	9	50	35	85	790	597.717	0.0836517	0.290669	0.142208	0.378212
35	2019	2021	9	42	31	73	789	599.362	0.0700745	0.266287	0.121796	0.350186
36	2019	2010	1	25	11	36	276	261.917	0.0954503	0.312024	0.137448	0.373306
36	2019	2011	2	33	18	51	279	234.404	0.140783	0.378042	0.217573	0.468728
36	2019	2012	3	33	7	40	277	221.309	0.149113	0.389066	0.180743	0.427788
36	2019	2013	4	39	12	51	269	215.105	0.181307	0.428522	0.237094	0.489304
36	2019	2014	5	21	7	28	277	217.185	0.0966915	0.314633	0.128922	0.362249
36	2019	2015	6	23	10	33	277	220.197	0.104452	0.326684	0.149866	0.390047
36	2019	2016	7	32	16	48	267	216.129	0.14806	0.38778	0.22209	0.473712
36	2019	2017	8	28	8	36	270	191.628	0.146117	0.38565	0.187864	0.436433
36	2019	2018	9	47	9	56	263	198.22	0.23711	0.489522	0.282514	0.533888
36	2019	2019	9	31	13	44	264	188.55	0.164412	0.408735	0.233359	0.48581
36	2019	2020	9	28	7	35	263	179.146	0.156297	0.398859	0.195372	0.445155
36	2019	2021	9	20	14	34	260	194.656	0.102746	0.324521	0.174667	0.420994
37	2019	2010	1	51	13	64	433	307.945	0.165614	0.408947	0.207829	0.45766
37	2019	2011	2	51	13	64	444	329.158	0.154941	0.39555	0.194435	0.442667
37	2019	2012	3	50	7	57	429	312.104	0.160203	0.40225	0.182631	0.429224
37	2019	2013	4	47	15	62	429	302.502	0.155371	0.396262	0.204957	0.454544
37	2019	2014	5	59	8	67	409	302.719	0.1949	0.443342	0.221328	0.472207
37	2019	2015	6	77	11	88	383	286.59	0.268676	0.52002	0.307059	0.555701
37	2019	2016	7	56	11	67	377	279.765	0.200168	0.449395	0.239487	0.491197
37	2019	2017	8	40	18	58	375	276.909	0.144452	0.382436	0.209455	0.459631
37	2019	2018	9	28	19	47	374	253.692	0.11037	0.335173	0.185264	0.432707
37	2019	2019	9	33	20	53	364	282.552	0.116793	0.344329	0.187576	0.435139
37	2019	2020	9	26	12	38	368	272.46	0.0954269	0.311869	0.13947	0.375906
37	2019	2021	9	22	9	31	363	273.481	0.0804443	0.286832	0.113353	0.339384
38	2019	2010	1	34	25	59	643	615.559	0.0552343	0.236742	0.0958478	0.310902
38	2019	2011	2	24	31	55	640	526.303	0.0456011	0.215757	0.104503	0.324735
38	2019	2012	3	38	22	60	634	495.51	0.0766887	0.278743	0.121087	0.349423
38	2019	2013	4	36	22	58	630	499.589	0.0720592	0.270296	0.116095	0.342193
38	2019	2014	5	39	20	59	608	466.779	0.0835513	0.290899	0.126398	0.357028
38	2019	2015	6	30	20	50	556	459.466	0.0652932	0.257646	0.108822	0.331527
38	2019	2016	7	39	17	56	532	457.52	0.0852423	0.293828	0.122399	0.351414
38	2019	2017	8	26	10	36	533	404.433	0.0642876	0.255976	0.0890136	0.300416
38	2019	2018	9	36	21	57	518	422.355	0.0852364	0.293973	0.134958	0.368974
38	2019	2019	9	33	14	47	504	394.401	0.0836712	0.291443	0.119168	0.347039
38	2019	2020	9	44	17	61	503	371.231	0.118525	0.346225	0.164318	0.40702
38	2019	2021	9	19	22	41	498	365.76	0.0519466	0.230897	0.112095	0.336842
39	2019	2010	1	6	5	11	112	122.812	0.0488553	0.230058	0.089568	0.306005
39	2019	2011	2	4	5	9	119	108.78	0.0367714	0.203391	0.0827356	0.29552
39	2019	2012	3	6	6	12	126	95.5975	0.0627631	0.260755	0.125526	0.361603
39	2019	2013	4	8	4	12	125	93.2266	0.0858125	0.301953	0.128719	0.366172
39	2019	2014	5	4	4	8	125	84.449	0.0473659	0.230839	0.0947317	0.317258
39	2019	2015	6	8	0	8	107	81.0869	0.0986596	0.323768	0.0986596	0.323768
39	2019	2016	7	5	4	9	102	89.6701	0.05576	0.247661	0.100368	0.32549
39	2019	2017	8	5	3	8	112	84.6708	0.0590523	0.254868	0.0944836	0.316842
39	2019	2018	9	4	5	9	118	92.3587	0.0433094	0.220733	0.0974462	0.320718
39	2019	2019	9	3	5	8	113	94.0096	0.0319116	0.192951	0.0850977	0.300693
39	2019	2020	9	5	3	8	120	78.3737	0.0637969	0.264909	0.102075	0.329325
39	2019	2021	9	0	5	5	123	83.8604	0	0.0772159	0.0596229	0.256096
40	2019	2010	1	80	20	100	800	536.966	0.148985	0.38719	0.186231	0.432623
40	2019	2011	2	98	25	123	748	530.062	0.184884	0.431077	0.232049	0.482692
40	2019	2012	3	111	28	139	749	522.667	0.212372	0.461876	0.265944	0.516624
40	2019	2013	4	87	19	106	706	509.544	0.170741	0.414394	0.208029	0.457176
40	2019	2014	5	79	20	99	706	516.925	0.152827	0.392166	0.191517	0.43873
40	2019	2015	6	71	24	95	678	510.522	0.139073	0.374236	0.186084	0.432508
40	2019	2016	7	56	28	84	662	497.046	0.112666	0.337152	0.168998	0.412316
40	2019	2017	8	68	25	93	654	502.475	0.13533	0.369222	0.185084	0.431369
40	2019	2018	9	74	26	100	645	476.55	0.155283	0.395388	0.209841	0.459228
40	2019	2019	9	53	12	65	647	468.849	0.113043	0.337801	0.138637	0.37377
40	2019	2020	9	50	36	86	655	455.121	0.109861	0.333106	0.188961	0.435958
40	2019	2021	9	47	33	80	658	460.567	0.102048	0.321145	0.173699	0.418073
41	2019	2010	1	43	21	64	778	630.303	0.0682212	0.262706	0.101539	0.319893
41	2019	2011	2	63	19	82	767	624.827	0.100828	0.318792	0.131236	0.363368
41	2019	2012	3	43	29	72	757	596.433	0.0720953	0.270062	0.120718	0.348649
41	2019	2013	4	50	11	61	726	617.539	0.0809666	0.285965	0.0987792	0.315577
41	2019	2014	5	48	21	69	739	588.205	0.0816042	0.287148	0.117306	0.343738
41	2019	2015	6	52	18	70	747	610.442	0.0851842	0.293263	0.114671	0.339838
41	2019	2016	7	46	27	73	714	605.043	0.0760276	0.277226	0.120653	0.348538
41	2019	2017	8	43	38	81	704	564.29	0.0762019	0.277647	0.143543	0.380038
41	2019	2018	9	45	36	81	693	550.71	0.0817126	0.287438	0.147083	0.384696
41	2019	2019	9	62	31	93	681	530.45	0.116882	0.343256	0.175323	0.41984
41	2019	2020	9	55	37	92	685	515.389	0.106715	0.328155	0.178506	0.423646
41	2019	2021	9	33	38	71	693	560.947	0.0588291	0.244378	0.126572	0.35702
42	2019	2010	1	63	16	79	572	517.999	0.121622	0.350125	0.15251	0.391759
42	2019	2011	2	74	19	93	547	453.714	0.163098	0.405216	0.204975	0.453957
42	2019	2012	3	78	19	97	550	431.502	0.180764	0.426524	0.224796	0.475347
42	2019	2013	4	59	19	78	545	398.062	0.148218	0.386619	0.19595	0.444078
42	2019	2014	5	88	20	108	546	407.513	0.215944	0.466016	0.265022	0.515994
42	2019	2015	6	93	22	115	513	387.806	0.239811	0.49102	0.29654	0.545738
42	2019	2016	7	67	34	101	511	392.665	0.170629	0.414611	0.257217	0.508419
42	2019	2017	8	76	19	95	515	355.17	0.213982	0.464101	0.267477	0.518541
42	2019	2018	9	59	24	83	513	367.674	0.160468	0.402279	0.225743	0.476553
42	2019	2019	9	57	25	82	507	357.309	0.159526	0.401155	0.229493	0.480513
42	2019	2020	9	44	30	74	511	348.397	0.126293	0.35739	0.212401	0.462425
42	2019	2021	9	38	28	66	509	354.667	0.107143	0.329473	0.18609	0.433013
43	2019	2010	1	14	1	15	129	111.825	0.125196	0.360093	0.134138	0.372303
43	2019	2011	2	18	7	25	119	96.4025	0.186717	0.438068	0.259329	0.514311
43	2019	2012	3	14	3	17	116	88.6927	0.157848	0.404334	0.191673	0.444197
43	2019	2013	4	17	3	20	115	78.9678	0.215278	0.470754	0.253268	0.509509
43	2019	2014	5	22	5	27	111	84.7283	0.259654	0.51532	0.318666	0.569708
43	2019	2015	6	21	5	26	107	78.1136	0.268839	0.524633	0.332848	0.582451
43	2019	2016	7	15	6	21	107	76.4873	0.196111	0.450164	0.274555	0.530181
43	2019	2017	8	22	5	27	114	81.1198	0.271204	0.526657	0.332841	0.582241
43	2019	2018	9	24	6	30	112	76.8816	0.312168	0.56451	0.39021	0.629852
43	2019	2019	9	17	4	21	108	68.9227	0.246653	0.503893	0.304689	0.558519
43	2019	2020	9	15	8	23	109	72.0958	0.208056	0.463672	0.31902	0.570925
43	2019	2021	9	16	7	23	111	69.9877	0.228612	0.485547	0.328629	0.57946
44	2020	2010	1	35	24	59	645	557.55	0.0627747	0.252332	0.10582	0.326676
44	2020	2011	2	45	23	68	615	507.001	0.0887573	0.299572	0.134122	0.367571
44	2020	2012	3	51	13	64	630	495.775	0.102869	0.322301	0.129091	0.360693
44	2020	2013	4	64	22	86	617	491.819	0.130129	0.36214	0.174861	0.419378
44	2020	2014	5	59	18	77	600	457.889	0.128852	0.360478	0.168163	0.411406
44	2020	2015	6	76	15	91	569	454.259	0.167306	0.410373	0.200326	0.448806
44	2020	2016	7	50	21	71	557	439.819	0.113683	0.338851	0.16143	0.403196
44	2020	2017	8	55	20	75	565	408.643	0.134592	0.368531	0.183534	0.429834
44	2020	2018	9	48	13	61	554	398.111	0.120569	0.349035	0.153224	0.393039
44	2020	2019	10	55	22	77	556	421.618	0.13045	0.362816	0.18263	0.428737
44	2020	2020	10	41	17	58	548	363.825	0.112692	0.337736	0.159417	0.400988
44	2020	2021	10	36	23	59	544	377.054	0.095477	0.311132	0.156476	0.397243
45	2020	2010	1	66	24	90	822	709.906	0.0929701	0.306063	0.126777	0.357046
45	2020	2011	2	78	31	109	827	678.93	0.114887	0.340034	0.160547	0.401601
45	2020	2012	3	97	29	126	803	705.388	0.137513	0.371782	0.178625	0.423478
45	2020	2013	4	60	32	92	801	669.977	0.0895554	0.300502	0.137318	0.37157
45	2020	2014	5	62	22	84	811	680.345	0.0911302	0.303093	0.123467	0.352423
45	2020	2015	6	50	17	67	809	663.203	0.0753917	0.275945	0.101025	0.319028
45	2020	2016	7	53	32	85	792	686.839	0.0771651	0.279093	0.123755	0.352822
45	2020	2017	8	59	20	79	780	627.565	0.0940142	0.307914	0.125883	0.355922
45	2020	2018	9	72	33	105	776	763.488	0.094304	0.308154	0.137527	0.371728
45	2020	2019	10	64	16	80	756	511.754	0.12506	0.355017	0.156325	0.396614
45	2020	2020	10	67	42	109	764	583.162	0.114891	0.340218	0.186912	0.433324
45	2020	2021	10	42	35	77	763	589.9	0.0711985	0.268414	0.130531	0.362461
46	2020	2010	1	21	7	28	170	115.91	0.181176	0.430685	0.241567	0.495864
46	2020	2011	2	20	5	25	168	124.72	0.160359	0.405423	0.200449	0.45217
46	2020	2012	3	23	7	30	165	114.82	0.200314	0.452403	0.261279	0.515396
46	2020	2013	4	24	5	29	159	111.838	0.214595	0.468045	0.259303	0.513589
46	2020	2014	5	16	2	18	164	114.141	0.140178	0.380208	0.1577	0.402592
46	2020	2015	6	13	9	22	146	113.415	0.114623	0.345009	0.193977	0.445405
46	2020	2016	7	13	7	20	147	116.099	0.111974	0.340999	0.172267	0.420207
46	2020	2017	8	12	2	14	148	101.385	0.11836	0.35113	0.138087	0.378178
46	2020	2018	9	20	3	23	147	115.417	0.173285	0.421446	0.199278	0.451231
46	2020	2019	10	2	4	6	145	96.3778	0.0207517	0.161058	0.062255	0.259698
46	2020	2020	10	11	1	12	147	102.409	0.107412	0.335104	0.117177	0.34937
46	2020	2021	10	7	3	10	151	104.118	0.0672316	0.268391	0.0960451	0.317565
47	2020	2010	1	81	11	92	435	282.782	0.28644	0.53685	0.325339	0.571933
47	2020	2011	2	80	16	96	414	275.409	0.290477	0.540641	0.348573	0.591936
47	2020	2012	3	77	16	93	410	294.552	0.261414	0.512944	0.315734	0.563411
47	2020	2013	4	58	11	69	404	282.229	0.205507	0.455279	0.244483	0.49624
47	2020	2014	5	52	17	69	411	290.193	0.179191	0.42534	0.237773	0.489383
47	2020	2015	6	64	7	71	410	294.193	0.217544	0.468235	0.241338	0.492989
47	2020	2016	7	50	12	62	391	289.514	0.172703	0.417648	0.214152	0.464628
47	2020	2017	8	47	18	65	393	278.467	0.168781	0.41301	0.233421	0.484991
47	2020	2018	9	48	21	69	382	266.601	0.180044	0.426521	0.258814	0.510577
47	2020	2019	10	49	12	61	384	258.092	0.189855	0.437941	0.23635	0.488147
47	2020	2020	10	42	16	58	381	247.932	0.169402	0.414027	0.233936	0.485749
47	2020	2021	10	33	11	44	380	254.223	0.129807	0.363007	0.173076	0.418382
48	2020	2010	1	1	2	3	184	116.323	0.00859675	0.113557	0.0257902	0.173461
48	2020	2011	2	2	0	2	194	145.711	0.0137258	0.130986	0.0137258	0.130986
48	2020	2012	3	6	3	9	191	111.841	0.0536475	0.241077	0.0804712	0.291448
48	2020	2013	4	1	3	4	189	188.29	0.00531095	0.0892548	0.0212438	0.154594
48	2020	2014	5	4	1	5	190	213.886	0.0187015	0.145049	0.0233769	0.160358
48	2020	2015	6	8	1	9	180	160.778	0.0497582	0.229931	0.055978	0.24308
48	2020	2016	7	6	3	9	180	145.084	0.0413553	0.211664	0.0620329	0.255889
48	2020	2017	8	4	5	9	183	141.166	0.0283354	0.178542	0.0637546	0.259416
48	2020	2018	9	12	4	16	182	164.742	0.0728412	0.275456	0.0971216	0.316475
48	2020	2019	10	7	3	10	172	103.469	0.0676532	0.269231	0.0966474	0.318559
48	2020	2020	10	13	8	21	168	114.177	0.113859	0.343857	0.183926	0.433941
48	2020	2021	10	5	8	13	159	93.3306	0.053573	0.242756	0.13929	0.380325
49	2020	2010	1	15	6	21	164	128.756	0.1165	0.346963	0.1631	0.408635
49	2020	2011	2	27	7	34	163	112.999	0.238939	0.49332	0.300887	0.55255
49	2020	2012	3	22	2	24	154	106.765	0.20606	0.459067	0.224792	0.479036
49	2020	2013	4	11	5	16	151	109.673	0.100298	0.323817	0.145888	0.387876
49	2020	2014	5	19	5	24	146	108.214	0.175579	0.424499	0.221784	0.475819
49	2020	2015	6	21	5	26	136	102.264	0.20535	0.458519	0.254243	0.509051
49	2020	2016	7	16	4	20	138	98.5243	0.162396	0.409233	0.202996	0.456147
49	2020	2017	8	23	7	30	131	90.8556	0.253149	0.508579	0.330194	0.579394
49	2020	2018	9	17	3	20	129	90.2615	0.188342	0.440319	0.221578	0.476569
49	2020	2019	10	17	8	25	124	68.1506	0.249448	0.506739	0.366835	0.611696
49	2020	2020	10	9	11	20	125	71.9973	0.125005	0.363248	0.277788	0.533604
49	2020	2021	10	7	6	13	122	75.6824	0.0924918	0.314799	0.17177	0.422347
50	2020	2010	1	90	44	134	1285	1096.72	0.0820629	0.287261	0.122182	0.350198
50	2020	2011	2	113	38	151	1221	958.491	0.117894	0.344115	0.157539	0.397569
50	2020	2012	3	123	48	171	1132	953.593	0.128986	0.359875	0.179322	0.424083
50	2020	2013	4	135	47	182	1125	911.414	0.148121	0.385578	0.19969	0.44748
50	2020	2014	5	113	51	164	1123	882.193	0.12809	0.358687	0.1859	0.431818
50	2020	2015	6	101	39	140	1100	845.711	0.119426	0.346435	0.165541	0.407593
50	2020	2016	7	97	29	126	1071	873.933	0.110992	0.334013	0.144176	0.380458
50	2020	2017	8	127	32	159	1062	839.871	0.151214	0.389627	0.189315	0.435787
50	2020	2018	9	124	41	165	1038	792.671	0.156433	0.396313	0.208157	0.456933
50	2020	2019	10	110	29	139	1021	759.373	0.144856	0.381464	0.183046	0.428607
50	2020	2020	10	124	53	177	1024	764.482	0.162201	0.403553	0.231529	0.481854
50	2020	2021	10	92	59	151	1043	783.428	0.117433	0.343614	0.192743	0.439751
51	2020	2010	1	15	36	51	500	875.162	0.0171397	0.133083	0.0582749	0.242582
51	2020	2011	2	14	22	36	516	451.452	0.031011	0.179217	0.0797426	0.284342
51	2020	2012	3	11	14	25	525	448.884	0.0245052	0.16006	0.0556936	0.238343
51	2020	2013	4	12	20	32	523	425.451	0.0282054	0.171408	0.0752143	0.276387
51	2020	2014	5	14	20	34	515	423.28	0.033075	0.185085	0.0803251	0.285493
51	2020	2015	6	25	19	44	488	422.212	0.0592119	0.245756	0.104213	0.324649
51	2020	2016	7	17	17	34	482	413.016	0.0411607	0.205843	0.0823213	0.289019
51	2020	2017	8	16	24	40	486	392.189	0.0407967	0.205114	0.101992	0.321351
51	2020	2018	9	12	19	31	487	376.345	0.0318856	0.182248	0.0823712	0.289309
51	2020	2019	10	16	14	30	477	354.626	0.045118	0.215703	0.0845963	0.293268
51	2020	2020	10	25	14	39	470	352.205	0.0709813	0.269074	0.110731	0.334889
51	2020	2021	10	20	9	29	471	338.437	0.0590952	0.246115	0.0856881	0.295238
52	2020	2010	1	13	8	21	218	144.83	0.0897607	0.305308	0.144998	0.385293
52	2020	2011	2	21	10	31	220	206.119	0.101883	0.322968	0.150398	0.390927
52	2020	2012	3	11	4	15	224	189.791	0.0579586	0.246157	0.0790345	0.285778
52	2020	2013	4	29	9	38	220	183.025	0.158448	0.401472	0.207622	0.458643
52	2020	2014	5	15	5	20	220	168.444	0.0890506	0.303346	0.118734	0.348859
52	2020	2015	6	31	13	44	213	170.713	0.181591	0.429558	0.257742	0.51056
52	2020	2016	7	36	11	47	201	151.647	0.237394	0.490603	0.309931	0.559668
52	2020	2017	8	34	18	52	200	134.691	0.252429	0.506104	0.386068	0.624324
52	2020	2018	9	27	9	36	198	155.472	0.173665	0.420572	0.231554	0.48453
52	2020	2019	10	19	9	28	190	128.52	0.147837	0.389522	0.217865	0.470909
52	2020	2020	10	26	6	32	194	137.593	0.188963	0.438858	0.232569	0.486007
52	2020	2021	10	19	12	31	201	125.774	0.151064	0.393751	0.246474	0.500449
53	2020	2010	1	1	1	2	43	57.4538	0.0174053	0.16158	0.0348106	0.208598
53	2020	2011	2	2	2	4	41	40.1396	0.0498261	0.249565	0.0996521	0.334826
53	2020	2012	3	2	1	3	41	32.0438	0.0624146	0.279317	0.0936218	0.330493
53	2020	2013	4	0	1	1	39	35.4196	0	0.118813	0.028233	0.20579
53	2020	2014	5	3	1	4	39	33.6454	0.0891651	0.322531	0.118887	0.365715
53	2020	2015	6	4	1	5	39	28.8542	0.138628	0.394913	0.173285	0.436593
53	2020	2016	7	2	1	3	41	36	0.0555556	0.263523	0.0833333	0.311805
53	2020	2017	8	3	0	3	44	26.1492	0.114726	0.365851	0.114726	0.365851
53	2020	2018	9	6	2	8	47	34.8966	0.171936	0.431583	0.229248	0.493535
53	2020	2019	10	6	2	8	47	31.8549	0.188354	0.451719	0.251139	0.516561
53	2020	2020	10	2	3	5	44	27.6304	0.0723841	0.300799	0.18096	0.446157
53	2020	2021	10	4	1	5	46	31.2197	0.128124	0.379657	0.160155	0.419727

## Sheet: InterventionYear_Cohort
AreaID	BCP_Start_Year	Intervention_Year	Year_Count_PreBCP	OTFW_Incidents	OTFS_Incidents	Total_Incidents	Number_Herds	TAR	OTFW_Incidence_rate	Transformed_OTFW_Incidence_rate	Total_Incidence_rate	Transformed_Total_Incidence_rate
1	2013	2009-2010	1	27	12	39	192	147.307	0.18329	0.43207	0.264753	0.517829
1	2013	2010-2011	2	30	11	41	199	163.346	0.18366	0.432112	0.251001	0.504046
1	2013	2011-2012	3	23	8	31	202	161.161	0.142715	0.38186	0.192354	0.442105
1	2013	2012-2013	4	16	2	18	207	153.958	0.103925	0.327372	0.116915	0.346645
1	2013	2013-2014	4	20	9	29	214	155.641	0.128501	0.362923	0.186326	0.43536
1	2013	2014-2015	4	19	5	24	203	144.444	0.131539	0.367425	0.166155	0.411845
1	2013	2015-2016	4	17	6	23	177	144.956	0.117277	0.347457	0.158669	0.40264
1	2013	2016-2017	4	9	7	16	173	140.898	0.063876	0.259663	0.113557	0.342208
1	2013	2017-2018	4	18	4	22	170	136.375	0.131989	0.368314	0.16132	0.406185
1	2013	2018-2019	4	13	5	18	166	129.218	0.100605	0.323225	0.139299	0.378376
1	2013	2019-2020	4	8	9	17	164	127.463	0.0627631	0.258236	0.133372	0.370533
1	2013	2020-2021	4	10	7	17	159	122.53	0.0816128	0.292734	0.138742	0.377919
2	2013	2009-2010	1	32	3	35	134	106.483	0.300517	0.55246	0.32869	0.577396
2	2013	2010-2011	2	27	6	33	136	115.786	0.233188	0.487346	0.285007	0.53789
2	2013	2011-2012	3	30	12	42	145	108.586	0.276279	0.529985	0.386791	0.625616
2	2013	2012-2013	4	27	3	30	149	107.671	0.250763	0.505378	0.278625	0.53223
2	2013	2013-2014	4	26	3	29	154	109.908	0.236561	0.49103	0.263856	0.518079
2	2013	2014-2015	4	21	3	24	147	115.477	0.181854	0.431491	0.207833	0.460612
2	2013	2015-2016	4	20	6	26	133	111.663	0.17911	0.428471	0.232843	0.487156
2	2013	2016-2017	4	13	3	16	129	104.115	0.124862	0.360089	0.153676	0.398094
2	2013	2017-2018	4	12	5	17	125	98.768	0.121497	0.355752	0.172121	0.420931
2	2013	2018-2019	4	9	3	12	120	91.7262	0.0981181	0.321822	0.130824	0.369155
2	2013	2019-2020	4	11	6	17	119	93.1636	0.118072	0.351339	0.182475	0.433407
2	2013	2020-2021	4	10	5	15	112	84.5667	0.11825	0.352367	0.177375	0.428121
3	2015	2009-2010	1	12	5	17	129	131.655	0.0911473	0.308132	0.129125	0.364586
3	2015	2010-2011	2	19	16	35	132	127.307	0.149245	0.391373	0.274925	0.528065
3	2015	2011-2012	3	18	10	28	141	116.019	0.155147	0.39932	0.241339	0.49563
3	2015	2012-2013	4	17	8	25	143	113.777	0.149415	0.392186	0.219728	0.473416
3	2015	2013-2014	5	23	6	29	146	134.888	0.170511	0.417394	0.214992	0.467653
3	2015	2014-2015	6	17	9	26	149	117.867	0.14423	0.385321	0.220587	0.474162
3	2015	2015-2016	6	21	14	35	157	118.732	0.176868	0.425534	0.294781	0.546801
3	2015	2016-2017	6	23	10	33	151	108.698	0.211595	0.464968	0.303593	0.555151
3	2015	2017-2018	6	11	10	21	142	95.0363	0.115745	0.34786	0.220968	0.475636
3	2015	2018-2019	6	11	14	25	131	103.212	0.106577	0.333799	0.242221	0.497057
3	2015	2019-2020	6	10	8	18	128	96.6352	0.103482	0.32963	0.186268	0.43754
3	2015	2020-2021	6	6	8	14	124	89.4045	0.0671107	0.269635	0.156592	0.402721
4	2016	2009-2010	1	54	15	69	319	252.841	0.213573	0.464275	0.272899	0.524287
4	2016	2010-2011	2	34	14	48	338	258.1	0.131732	0.365608	0.185974	0.433488
4	2016	2011-2012	3	50	19	69	344	288.635	0.173229	0.418284	0.239056	0.490702
4	2016	2012-2013	4	40	13	53	352	263.124	0.15202	0.392326	0.201426	0.450917
4	2016	2013-2014	5	47	14	61	362	303.138	0.155045	0.395847	0.201229	0.45042
4	2016	2014-2015	6	55	7	62	375	313.207	0.175602	0.42095	0.197952	0.446708
4	2016	2015-2016	7	54	24	78	410	331.354	0.162968	0.405557	0.235398	0.486731
4	2016	2016-2017	7	42	23	65	429	317.689	0.132205	0.365757	0.204602	0.454066
4	2016	2017-2018	7	32	13	45	412	290.585	0.110123	0.33443	0.15486	0.395703
4	2016	2018-2019	7	23	24	47	391	287.669	0.0799531	0.285817	0.163382	0.40635
4	2016	2019-2020	7	29	18	47	381	280.433	0.103412	0.324337	0.167598	0.411559
4	2016	2020-2021	7	25	13	38	371	283.121	0.0883014	0.300112	0.134218	0.36876
5	2016	2009-2010	1	20	12	32	161	132.515	0.150927	0.393319	0.241483	0.495233
5	2016	2010-2011	2	27	9	36	177	137.032	0.197034	0.447976	0.262712	0.516102
5	2016	2011-2012	3	28	4	32	178	150.694	0.185807	0.434885	0.212351	0.464402
5	2016	2012-2013	4	28	7	35	187	143.734	0.194804	0.445289	0.243505	0.496974
5	2016	2013-2014	5	25	7	32	193	156.033	0.160223	0.404261	0.205085	0.456387
5	2016	2014-2015	6	31	6	37	195	152.255	0.203606	0.454852	0.243014	0.496284
5	2016	2015-2016	7	33	6	39	207	161.793	0.203964	0.455032	0.241048	0.494104
5	2016	2016-2017	7	30	8	38	213	149.268	0.200981	0.45203	0.254576	0.507864
5	2016	2017-2018	7	18	12	30	205	144.693	0.124402	0.357571	0.207336	0.45912
5	2016	2018-2019	7	9	8	17	192	142.609	0.0631095	0.2581	0.119207	0.350304
5	2016	2019-2020	7	13	11	24	185	144.559	0.089929	0.305594	0.166023	0.411681
5	2016	2020-2021	7	6	9	15	179	141.478	0.0424093	0.214344	0.106023	0.330994
6	2016	2009-2010	1	65	11	76	340	274.053	0.23718	0.488881	0.277318	0.52834
6	2016	2010-2011	2	83	7	90	352	273.64	0.303318	0.5524	0.328899	0.575088
6	2016	2011-2012	3	69	5	74	361	266.697	0.258721	0.510486	0.277469	0.52853
6	2016	2012-2013	4	78	11	89	374	281.125	0.277456	0.528427	0.316585	0.564237
6	2016	2013-2014	5	71	8	79	378	287.693	0.246791	0.498526	0.274598	0.525677
6	2016	2014-2015	6	95	15	110	388	307.474	0.308969	0.557311	0.357753	0.599483
6	2016	2015-2016	7	75	12	87	409	282.916	0.265097	0.516589	0.307512	0.556129
6	2016	2016-2017	7	75	7	82	429	273.925	0.273798	0.524998	0.299352	0.548797
6	2016	2017-2018	7	47	17	64	400	258.598	0.181749	0.428582	0.247488	0.499421
6	2016	2018-2019	7	37	12	49	381	258.023	0.143398	0.381229	0.189905	0.437999
6	2016	2019-2020	7	28	31	59	365	261.016	0.107273	0.330437	0.22604	0.477447
6	2016	2020-2021	7	22	18	40	355	252.758	0.0870396	0.298359	0.158254	0.40029
7	2016	2009-2010	1	42	15	57	302	229.257	0.183201	0.43056	0.24863	0.50081
7	2016	2010-2011	2	64	11	75	311	245.005	0.261219	0.513089	0.306116	0.555119
7	2016	2011-2012	3	61	9	70	315	240.706	0.253421	0.505468	0.290811	0.541191
7	2016	2012-2013	4	56	14	70	323	222.428	0.251766	0.503998	0.314708	0.562988
7	2016	2013-2014	5	71	17	88	334	250.658	0.283254	0.534087	0.351075	0.594197
7	2016	2014-2015	6	52	17	69	341	262.174	0.198342	0.447492	0.263184	0.51487
7	2016	2015-2016	7	55	23	78	362	290.445	0.189365	0.437134	0.268553	0.51988
7	2016	2016-2017	7	46	24	70	372	270.292	0.170187	0.414773	0.25898	0.510715
7	2016	2017-2018	7	19	29	48	359	270.894	0.0701382	0.268298	0.177191	0.423128
7	2016	2018-2019	7	17	30	47	343	257.462	0.0660292	0.260713	0.182551	0.429527
7	2016	2019-2020	7	17	13	30	333	254.322	0.0668445	0.262318	0.117961	0.346305
7	2016	2020-2021	7	17	18	35	322	254.88	0.066698	0.26203	0.137319	0.373204
8	2016	2009-2010	1	6	17	23	201	246.398	0.0243508	0.162419	0.0933448	0.308827
8	2016	2010-2011	2	11	22	33	215	220.512	0.0498839	0.228367	0.149652	0.389768
8	2016	2011-2012	3	9	11	20	220	202.689	0.0444031	0.216495	0.0986735	0.318026
8	2016	2012-2013	4	12	16	28	226	201.188	0.0596456	0.249261	0.139173	0.376375
8	2016	2013-2014	5	13	17	30	236	211.614	0.0614326	0.252578	0.141768	0.379645
8	2016	2014-2015	6	12	10	22	244	222.571	0.0539154	0.236985	0.0988449	0.317949
8	2016	2015-2016	7	17	14	31	251	221.018	0.0769166	0.281387	0.14026	0.377521
8	2016	2016-2017	7	8	19	27	261	206.593	0.0387235	0.202839	0.130692	0.364845
8	2016	2017-2018	7	10	9	19	249	194.949	0.0512956	0.232078	0.0974616	0.316269
8	2016	2018-2019	7	12	17	29	237	185.243	0.0647798	0.259767	0.156551	0.399062
8	2016	2019-2020	7	6	10	16	226	174.678	0.034349	0.192903	0.0915973	0.307343
8	2016	2020-2021	7	9	9	18	224	160.761	0.0559837	0.243092	0.111967	0.339231
9	2016	2009-2010	1	30	8	38	137	91.425	0.328138	0.577587	0.415641	0.64893
9	2016	2010-2011	2	40	7	47	141	105.391	0.37954	0.619906	0.445959	0.671344
9	2016	2011-2012	3	25	10	35	148	106.182	0.235445	0.490055	0.329623	0.578214
9	2016	2012-2013	4	29	4	33	151	112.871	0.256931	0.511235	0.29237	0.544793
9	2016	2013-2014	5	29	7	36	159	133.333	0.2175	0.470372	0.27	0.523211
9	2016	2014-2015	6	23	10	33	165	130.505	0.176238	0.424346	0.252864	0.506651
9	2016	2015-2016	7	30	14	44	171	146.316	0.205035	0.456566	0.300719	0.551485
9	2016	2016-2017	7	26	9	35	180	126.938	0.204825	0.456907	0.275726	0.528833
9	2016	2017-2018	7	18	8	26	171	119.995	0.150007	0.39265	0.216677	0.46994
9	2016	2018-2019	7	16	5	21	163	115.734	0.138248	0.377581	0.18145	0.431011
9	2016	2019-2020	7	15	4	19	156	119.302	0.125731	0.360448	0.15926	0.404291
9	2016	2020-2021	7	17	4	21	151	115.255	0.147499	0.389662	0.182204	0.431906
10	2016	2009-2010	1	12	5	17	94	77.41	0.155019	0.401843	0.21961	0.475467
10	2016	2010-2011	2	16	7	23	94	82.4312	0.194101	0.4474	0.279021	0.533935
10	2016	2011-2012	3	15	4	19	95	73.2758	0.204706	0.459923	0.259294	0.515866
10	2016	2012-2013	4	20	2	22	96	78.5024	0.254769	0.511017	0.280246	0.535365
10	2016	2013-2014	5	14	6	20	103	77.566	0.180491	0.432363	0.257845	0.514092
10	2016	2014-2015	6	14	7	21	107	85.5578	0.163632	0.411675	0.245448	0.50129
10	2016	2015-2016	7	19	4	23	116	80.7611	0.235262	0.491378	0.28479	0.539427
10	2016	2016-2017	7	16	2	18	117	78.1191	0.204815	0.459582	0.230417	0.486639
10	2016	2017-2018	7	18	3	21	106	73.7303	0.244133	0.500914	0.284822	0.540003
10	2016	2018-2019	7	8	4	12	96	64.7064	0.123635	0.36244	0.185453	0.439523
10	2016	2019-2020	7	7	4	11	88	68.2656	0.102541	0.331459	0.161135	0.410438
10	2016	2020-2021	7	11	2	13	86	70.36	0.156339	0.404283	0.184764	0.43803
11	2017	2009-2010	1	7	6	13	206	201.832	0.0346824	0.192768	0.0644101	0.258626
11	2017	2010-2011	2	21	7	28	209	183.729	0.114299	0.342082	0.152398	0.393853
11	2017	2011-2012	3	10	3	13	216	205.736	0.048606	0.225912	0.0631878	0.25616
11	2017	2012-2013	4	25	12	37	222	214.116	0.116759	0.3451	0.172803	0.418495
11	2017	2013-2014	5	35	15	50	232	247.365	0.141491	0.378831	0.202131	0.451832
11	2017	2014-2015	6	29	11	40	237	203.058	0.142816	0.381154	0.196988	0.446599
11	2017	2015-2016	7	33	12	45	246	213.281	0.154725	0.39632	0.210989	0.46188
11	2017	2016-2017	8	38	15	53	259	200.438	0.189585	0.438269	0.264421	0.516639
11	2017	2017-2018	8	29	12	41	276	185.196	0.15659	0.399112	0.221387	0.473378
11	2017	2018-2019	8	28	12	40	248	161.541	0.17333	0.42003	0.247615	0.500709
11	2017	2019-2020	8	24	18	42	240	176.309	0.136124	0.372774	0.238218	0.490972
11	2017	2020-2021	8	19	13	32	234	168.411	0.112819	0.340277	0.190012	0.439296
12	2017	2009-2010	1	66	12	78	392	318.932	0.206941	0.456627	0.244566	0.496119
12	2017	2010-2011	2	74	31	105	408	338.702	0.218481	0.468996	0.310007	0.558107
12	2017	2011-2012	3	52	21	73	420	335.77	0.154868	0.39542	0.217411	0.467867
12	2017	2012-2013	4	72	11	83	427	350.434	0.20546	0.454848	0.236849	0.488135
12	2017	2013-2014	5	89	17	106	430	351.806	0.252981	0.504383	0.301303	0.550204
12	2017	2014-2015	6	93	13	106	439	355.507	0.261598	0.51284	0.298166	0.547332
12	2017	2015-2016	7	81	16	97	461	355.184	0.228051	0.479018	0.273098	0.523933
12	2017	2016-2017	8	92	19	111	482	365.459	0.251738	0.503097	0.303727	0.552355
12	2017	2017-2018	8	78	21	99	500	339.614	0.229673	0.480775	0.291507	0.541276
12	2017	2018-2019	8	67	31	98	474	331.17	0.202313	0.451467	0.29592	0.545371
12	2017	2019-2020	8	35	38	73	457	327.149	0.106985	0.329414	0.22314	0.473992
12	2017	2020-2021	8	39	31	70	449	345.673	0.112823	0.338038	0.202504	0.451608
13	2017	2009-2010	1	34	16	50	266	238.401	0.142617	0.380413	0.209731	0.460248
13	2017	2010-2011	2	25	5	30	273	226.689	0.110283	0.335394	0.13234	0.366805
13	2017	2011-2012	3	32	19	51	281	246.179	0.129987	0.363342	0.207166	0.457381
13	2017	2012-2013	4	39	9	48	286	236.786	0.164706	0.408433	0.202715	0.452578
13	2017	2013-2014	5	35	9	44	293	245.495	0.142569	0.380271	0.17923	0.425754
13	2017	2014-2015	6	32	9	41	302	272.526	0.11742	0.345333	0.150445	0.39023
13	2017	2015-2016	7	38	13	51	312	268.739	0.141401	0.378499	0.189775	0.437762
13	2017	2016-2017	8	44	13	57	321	268.096	0.16412	0.407413	0.212611	0.463115
13	2017	2017-2018	8	24	21	45	336	243.8	0.0984413	0.317005	0.184577	0.432005
13	2017	2018-2019	8	18	15	33	309	238.467	0.0754822	0.27853	0.138384	0.374808
13	2017	2019-2020	8	15	16	31	303	237.238	0.0632278	0.255608	0.130671	0.364388
13	2017	2020-2021	8	10	17	27	297	237.681	0.0420732	0.210183	0.113598	0.340149
14	2017	2009-2010	1	21	7	28	124	104.594	0.200776	0.453383	0.267701	0.521998
14	2017	2010-2011	2	16	8	24	130	104.611	0.152948	0.39715	0.229422	0.483944
14	2017	2011-2012	3	20	1	21	133	109.763	0.18221	0.432164	0.191321	0.442579
14	2017	2012-2013	4	16	7	23	137	113.752	0.140657	0.380857	0.202194	0.454521
14	2017	2013-2014	5	26	7	33	146	125.213	0.207646	0.460043	0.263551	0.517247
14	2017	2014-2015	6	28	4	32	150	127.882	0.218951	0.472082	0.25023	0.504123
14	2017	2015-2016	7	31	7	38	156	129.999	0.238464	0.49225	0.292311	0.544203
14	2017	2016-2017	8	16	8	24	165	115.146	0.138954	0.378545	0.208431	0.461274
14	2017	2017-2018	8	20	10	30	175	125.459	0.159414	0.404227	0.239121	0.493059
14	2017	2018-2019	8	13	7	20	160	115.71	0.11235	0.341572	0.172846	0.420913
14	2017	2019-2020	8	15	3	18	154	112.517	0.133313	0.371156	0.159975	0.405486
14	2017	2020-2021	8	6	3	9	150	112.203	0.0534747	0.240688	0.080212	0.290978
15	2017	2009-2010	1	16	6	22	107	82.6612	0.193561	0.446777	0.266147	0.521724
15	2017	2010-2011	2	12	1	13	107	90.7844	0.132181	0.371064	0.143196	0.385622
15	2017	2011-2012	3	24	4	28	109	100.181	0.239567	0.494528	0.279495	0.533372
15	2017	2012-2013	4	18	2	20	111	89.9411	0.200131	0.453531	0.222368	0.477417
15	2017	2013-2014	5	19	5	24	114	88.3313	0.215099	0.469851	0.271704	0.526654
15	2017	2014-2015	6	20	3	23	119	99.4524	0.201101	0.454014	0.231266	0.486101
15	2017	2015-2016	7	26	7	33	122	95.2745	0.272896	0.527393	0.346368	0.592972
15	2017	2016-2017	8	17	6	23	130	96.5804	0.176019	0.425671	0.238144	0.493275
15	2017	2017-2018	8	13	3	16	135	97.0732	0.13392	0.372921	0.164824	0.41228
15	2017	2018-2019	8	8	5	13	125	91.2964	0.0876267	0.305128	0.142393	0.384539
15	2017	2019-2020	8	5	3	8	122	85.8398	0.058248	0.253126	0.0931968	0.314677
15	2017	2020-2021	8	4	8	12	117	90.4531	0.0442218	0.223046	0.132665	0.371743
16	2017	2009-2010	1	24	26	50	344	414.601	0.057887	0.24309	0.120598	0.349004
16	2017	2010-2011	2	29	32	61	355	364.309	0.0796027	0.284561	0.16744	0.410868
16	2017	2011-2012	3	34	23	57	366	308.605	0.110173	0.334355	0.184702	0.431651
16	2017	2012-2013	4	38	21	59	375	319.74	0.118847	0.347002	0.184525	0.43138
16	2017	2013-2014	5	28	20	48	393	334.932	0.083599	0.291705	0.143313	0.380533
16	2017	2014-2015	6	43	20	63	405	356.693	0.120552	0.349219	0.176623	0.421929
16	2017	2015-2016	7	33	26	59	417	343.967	0.0959394	0.312079	0.171528	0.415911
16	2017	2016-2017	8	37	26	63	435	359.023	0.103058	0.323188	0.175476	0.420558
16	2017	2017-2018	8	36	18	54	457	331.474	0.108606	0.331834	0.162909	0.405484
16	2017	2018-2019	8	26	27	53	418	304.419	0.0854086	0.295044	0.174102	0.419219
16	2017	2019-2020	8	16	23	39	402	289.421	0.0552828	0.238768	0.134752	0.369431
16	2017	2020-2021	8	24	25	49	395	283.08	0.0847817	0.29419	0.173096	0.418165
17	2017	2009-2010	1	10	9	19	110	114.845	0.0870742	0.30237	0.165441	0.412061
17	2017	2010-2011	2	11	6	17	117	108.827	0.101078	0.325073	0.156211	0.401006
17	2017	2011-2012	3	20	3	23	122	118.021	0.169462	0.416772	0.194881	0.446226
17	2017	2012-2013	4	18	3	21	128	103.19	0.174436	0.423417	0.203509	0.456458
17	2017	2013-2014	5	25	3	28	130	111.099	0.225024	0.479087	0.252027	0.506485
17	2017	2014-2015	6	23	9	32	137	112.183	0.205021	0.457688	0.285247	0.538242
17	2017	2015-2016	7	21	7	28	149	110.067	0.190793	0.441968	0.25439	0.508855
17	2017	2016-2017	8	12	7	19	155	106.316	0.112871	0.34289	0.178712	0.42827
17	2017	2017-2018	8	15	3	18	165	106.951	0.140251	0.380691	0.168301	0.415904
17	2017	2018-2019	8	7	2	9	148	105.971	0.0660556	0.266034	0.0849287	0.299411
17	2017	2019-2020	8	8	3	11	138	106.527	0.0750983	0.282475	0.10326	0.328563
17	2017	2020-2021	8	4	3	7	136	97.5825	0.040991	0.214744	0.0717342	0.277233
18	2017	2009-2010	1	11	2	13	110	123.22	0.0892714	0.305498	0.105503	0.330999
18	2017	2010-2011	2	17	5	22	114	97.4346	0.174476	0.423801	0.225792	0.480546
18	2017	2011-2012	3	22	1	23	117	107.751	0.204175	0.456963	0.213455	0.467007
18	2017	2012-2013	4	25	1	26	123	104.602	0.239	0.493741	0.24856	0.503329
18	2017	2013-2014	5	24	4	28	123	108.381	0.221442	0.475453	0.258349	0.512798
18	2017	2014-2015	6	28	3	31	127	107.57	0.260295	0.514727	0.288184	0.54114
18	2017	2015-2016	7	19	6	25	139	119.439	0.159077	0.404059	0.209312	0.462059
18	2017	2016-2017	8	18	6	24	153	119.956	0.150055	0.392712	0.200073	0.451931
18	2017	2017-2018	8	21	2	23	160	113.339	0.185285	0.435542	0.202931	0.455349
18	2017	2018-2019	8	10	5	15	151	111.19	0.0899365	0.3073	0.134905	0.373365
18	2017	2019-2020	8	11	4	15	142	103.923	0.105847	0.332654	0.144337	0.386197
18	2017	2020-2021	8	10	3	13	139	94.8474	0.105433	0.332722	0.137062	0.377272
19	2017	2009-2010	1	6	8	14	153	198.453	0.0302338	0.180979	0.0705456	0.270306
19	2017	2010-2011	2	6	16	22	160	191.269	0.0313694	0.184346	0.115021	0.34298
19	2017	2011-2012	3	9	11	20	165	155.888	0.0577339	0.246863	0.128297	0.362636
19	2017	2012-2013	4	13	10	23	177	161.049	0.080721	0.289527	0.142814	0.381993
19	2017	2013-2014	5	20	13	33	179	157.78	0.126759	0.360455	0.209153	0.460784
19	2017	2014-2015	6	17	5	22	180	159.964	0.106274	0.330756	0.137531	0.375042
19	2017	2015-2016	7	19	16	35	192	166.831	0.113888	0.341884	0.209793	0.461292
19	2017	2016-2017	8	21	15	36	201	169.498	0.123896	0.356154	0.212392	0.46405
19	2017	2017-2018	8	23	7	30	215	159.431	0.144263	0.383927	0.18817	0.437385
19	2017	2018-2019	8	19	13	32	205	146.387	0.129793	0.364977	0.218598	0.471183
19	2017	2019-2020	8	5	9	14	198	139.173	0.0359265	0.198794	0.100594	0.32278
19	2017	2020-2021	8	6	8	14	193	144.145	0.0416247	0.212352	0.0971243	0.317164
20	2017	2009-2010	1	35	9	44	224	191.357	0.182905	0.430717	0.229937	0.482235
20	2017	2010-2011	2	54	9	63	233	200.205	0.269723	0.521748	0.314677	0.563182
20	2017	2011-2012	3	49	7	56	238	183.866	0.266499	0.518862	0.30457	0.554337
20	2017	2012-2013	4	40	9	49	242	193.347	0.206882	0.457677	0.25343	0.505981
20	2017	2013-2014	5	45	7	52	247	188.556	0.238656	0.491231	0.27578	0.527667
20	2017	2014-2015	6	37	15	52	254	202.272	0.182922	0.430574	0.257079	0.509461
20	2017	2015-2016	7	46	9	55	261	211.515	0.217478	0.468873	0.260028	0.512242
20	2017	2016-2017	8	36	16	52	273	202.333	0.177925	0.424731	0.257003	0.509386
20	2017	2017-2018	8	37	10	47	281	195.975	0.188799	0.437436	0.239826	0.492318
20	2017	2018-2019	8	25	16	41	261	178.617	0.139964	0.37784	0.229541	0.482017
20	2017	2019-2020	8	21	18	39	253	186.313	0.112713	0.339701	0.209325	0.460444
20	2017	2020-2021	8	15	21	36	249	176.044	0.0852061	0.296726	0.204495	0.45534
21	2017	2009-2010	1	20	3	23	108	84.2957	0.23726	0.493145	0.272849	0.527997
21	2017	2010-2011	2	23	6	29	108	80.3094	0.286392	0.540942	0.361104	0.606077
21	2017	2011-2012	3	25	2	27	110	89.3908	0.279671	0.534101	0.302044	0.554651
21	2017	2012-2013	4	22	5	27	112	77.7906	0.282811	0.537809	0.347086	0.59457
21	2017	2013-2014	5	23	2	25	116	86.4613	0.266015	0.521342	0.289147	0.543074
21	2017	2014-2015	6	19	4	23	121	85.2238	0.222942	0.47834	0.269878	0.525114
21	2017	2015-2016	7	28	2	30	129	99.7262	0.280769	0.534586	0.300824	0.553026
21	2017	2016-2017	8	26	7	33	137	96.5941	0.269168	0.523778	0.341636	0.588907
21	2017	2017-2018	8	13	10	23	143	81.243	0.160014	0.407637	0.283101	0.537825
21	2017	2018-2019	8	19	5	24	133	80.7912	0.235174	0.491287	0.297062	0.550682
21	2017	2019-2020	8	12	7	19	125	81.8727	0.146569	0.390738	0.232068	0.488031
21	2017	2020-2021	8	12	10	22	122	85.1061	0.141	0.383243	0.258501	0.514175
22	2018	2009-2010	1	61	16	77	716	591.14	0.10319	0.322546	0.130257	0.362081
22	2018	2010-2011	2	73	40	113	742	648.835	0.112509	0.336571	0.174158	0.418245
22	2018	2011-2012	3	110	35	145	761	661.99	0.166166	0.408559	0.219036	0.468819
22	2018	2012-2013	4	120	36	156	779	633.205	0.189512	0.436236	0.246366	0.497147
22	2018	2013-2014	5	124	20	144	810	658.439	0.188324	0.434837	0.218699	0.468464
22	2018	2014-2015	6	132	26	158	837	695.036	0.189918	0.436621	0.227326	0.477541
22	2018	2015-2016	7	114	44	158	892	740.386	0.153974	0.393254	0.213402	0.462685
22	2018	2016-2017	8	111	61	172	923	750.793	0.147844	0.38537	0.229091	0.47933
22	2018	2017-2018	9	97	51	148	960	713.766	0.135899	0.369594	0.207351	0.456127
22	2018	2018-2019	9	83	73	156	992	717.837	0.115625	0.34106	0.21732	0.466922
22	2018	2019-2020	9	50	53	103	958	688.619	0.0726091	0.270805	0.149575	0.387687
22	2018	2020-2021	9	51	55	106	915	695.921	0.0732842	0.272034	0.152316	0.391196
23	2018	2009-2010	1	12	25	37	341	386.601	0.0310398	0.179814	0.0957059	0.311447
23	2018	2010-2011	2	22	21	43	351	351.767	0.0625414	0.252909	0.12224	0.351655
23	2018	2011-2012	3	21	17	38	358	330.738	0.0634944	0.254963	0.114895	0.341184
23	2018	2012-2013	4	26	23	49	366	317.645	0.0818523	0.288836	0.15426	0.394758
23	2018	2013-2014	5	38	15	53	378	339.945	0.111783	0.336532	0.155907	0.396709
23	2018	2014-2015	6	26	12	38	390	338.735	0.0767561	0.2797	0.112182	0.337132
23	2018	2015-2016	7	33	19	52	413	357.207	0.0923833	0.30624	0.145574	0.383371
23	2018	2016-2017	8	28	20	48	423	363.932	0.0769375	0.279842	0.131893	0.365057
23	2018	2017-2018	9	33	28	61	433	357.426	0.0923267	0.306146	0.170664	0.414805
23	2018	2018-2019	9	29	27	56	453	330.352	0.0877852	0.298829	0.169516	0.413557
23	2018	2019-2020	9	30	25	55	435	330.533	0.0907626	0.303769	0.166398	0.409769
23	2018	2020-2021	9	34	16	50	427	318.374	0.106793	0.329186	0.157048	0.39827
24	2018	2009-2010	1	26	7	33	179	137.977	0.188438	0.438248	0.239171	0.492742
24	2018	2010-2011	2	33	12	45	181	150.637	0.21907	0.471582	0.298732	0.549592
24	2018	2011-2012	3	32	6	38	188	150.3	0.212908	0.46501	0.252828	0.506117
24	2018	2012-2013	4	31	6	37	191	157.081	0.19735	0.447809	0.235547	0.4886
24	2018	2013-2014	5	39	6	45	206	170.628	0.228567	0.481142	0.263731	0.516393
24	2018	2014-2015	6	38	4	42	210	183.529	0.207052	0.458013	0.228847	0.481218
24	2018	2015-2016	7	34	6	40	225	192.353	0.176758	0.423506	0.207951	0.458857
24	2018	2016-2017	8	36	13	49	235	193.919	0.185644	0.433846	0.252683	0.505234
24	2018	2017-2018	9	34	9	43	248	184.011	0.184772	0.433	0.233682	0.486209
24	2018	2018-2019	9	31	13	44	260	184.071	0.168413	0.413678	0.239038	0.491685
24	2018	2019-2020	9	22	15	37	246	169.843	0.129532	0.363972	0.217849	0.469886
24	2018	2020-2021	9	21	13	34	233	171.671	0.122327	0.353892	0.198053	0.448291
25	2018	2009-2010	1	32	18	50	184	143.483	0.223024	0.475929	0.348474	0.593261
25	2018	2010-2011	2	33	10	43	190	137.161	0.240593	0.494205	0.313501	0.563157
25	2018	2011-2012	3	30	10	40	194	142.842	0.210022	0.462085	0.28003	0.532476
25	2018	2012-2013	4	37	16	53	198	138.505	0.267138	0.520335	0.382657	0.621504
25	2018	2013-2014	5	29	9	38	202	137.273	0.211258	0.463573	0.27682	0.529587
25	2018	2014-2015	6	47	2	49	204	161.358	0.291278	0.542565	0.303673	0.553869
25	2018	2015-2016	7	38	9	47	208	164.788	0.230599	0.483356	0.285214	0.536888
25	2018	2016-2017	8	32	19	51	215	171.608	0.186471	0.435183	0.297188	0.547815
25	2018	2017-2018	9	32	14	46	228	157.763	0.202836	0.453878	0.291576	0.542905
25	2018	2018-2019	9	23	11	34	242	167.08	0.137659	0.375035	0.203495	0.454409
25	2018	2019-2020	9	19	11	30	236	161.615	0.117563	0.347357	0.185626	0.434419
25	2018	2020-2021	9	14	8	22	230	160.449	0.0872551	0.300618	0.137115	0.374475
26	2018	2009-2010	1	25	10	35	166	125.76	0.198791	0.450296	0.278307	0.531303
26	2018	2010-2011	2	27	10	37	171	122.894	0.219702	0.473044	0.301073	0.552396
26	2018	2011-2012	3	26	12	38	180	134.809	0.192865	0.443367	0.28188	0.534405
26	2018	2012-2013	4	33	12	45	182	141.062	0.233939	0.487323	0.319008	0.567937
26	2018	2013-2014	5	36	3	39	183	141.47	0.25447	0.507942	0.275676	0.528404
26	2018	2014-2015	6	39	5	44	191	152.148	0.25633	0.509525	0.289192	0.540813
26	2018	2015-2016	7	40	17	57	196	154.001	0.259738	0.51282	0.370127	0.611043
26	2018	2016-2017	8	29	11	40	207	151.674	0.191199	0.441017	0.263723	0.516739
26	2018	2017-2018	9	39	9	48	215	149.889	0.260192	0.51335	0.320237	0.568834
26	2018	2018-2019	9	34	7	41	224	143.655	0.236678	0.49006	0.285406	0.537482
26	2018	2019-2020	9	20	15	35	218	139.19	0.143689	0.383772	0.251456	0.505023
26	2018	2020-2021	9	18	15	33	213	146.116	0.123189	0.355825	0.225847	0.478821
27	2018	2009-2010	1	29	6	35	136	90.7132	0.319689	0.570264	0.385831	0.625574
27	2018	2010-2011	2	22	8	30	139	88.9637	0.247292	0.502904	0.337216	0.585522
27	2018	2011-2012	3	24	7	31	140	105.125	0.228299	0.482758	0.294886	0.547396
27	2018	2012-2013	4	25	11	36	141	100.693	0.24828	0.503235	0.357524	0.602071
27	2018	2013-2014	5	28	6	34	145	104.542	0.267835	0.522128	0.325228	0.574466
27	2018	2014-2015	6	27	7	34	146	114.092	0.236652	0.490952	0.298006	0.549898
27	2018	2015-2016	7	18	12	30	157	119.441	0.150701	0.393558	0.251169	0.505327
27	2018	2016-2017	8	9	10	19	161	121.478	0.0740872	0.279648	0.156406	0.400652
27	2018	2017-2018	9	13	12	25	171	138.648	0.093763	0.31204	0.180313	0.428859
27	2018	2018-2019	9	10	14	24	179	130.817	0.0764425	0.28331	0.183462	0.432763
27	2018	2019-2020	9	6	4	10	175	130.409	0.046009	0.223256	0.0766816	0.283753
27	2018	2020-2021	9	6	5	11	174	131.984	0.0454602	0.22192	0.0833437	0.295181
28	2018	2009-2010	1	16	5	21	116	91.3511	0.175148	0.424996	0.229882	0.485135
28	2018	2010-2011	2	18	4	22	119	98.9569	0.181897	0.432377	0.222319	0.476835
28	2018	2011-2012	3	20	4	24	124	102.459	0.195201	0.447304	0.234241	0.489
28	2018	2012-2013	4	27	3	30	126	107.754	0.250572	0.505185	0.278413	0.532027
28	2018	2013-2014	5	21	5	26	130	107.302	0.19571	0.447626	0.242307	0.496958
28	2018	2014-2015	6	20	1	21	136	115.838	0.172654	0.420679	0.181287	0.430817
28	2018	2015-2016	7	23	4	27	140	116.871	0.196799	0.448416	0.231025	0.48508
28	2018	2016-2017	8	26	12	38	146	112.085	0.231967	0.486239	0.339029	0.58608
28	2018	2017-2018	9	23	5	28	154	119.066	0.19317	0.444262	0.235163	0.489247
28	2018	2018-2019	9	10	4	14	158	116.745	0.085657	0.2999	0.11992	0.352424
28	2018	2019-2020	9	14	13	27	155	122.363	0.114414	0.344238	0.220655	0.474069
28	2018	2020-2021	9	11	8	19	154	110.65	0.0994123	0.322383	0.171712	0.419799
29	2018	2009-2010	1	20	5	25	132	104.693	0.191035	0.442506	0.238794	0.493528
29	2018	2010-2011	2	26	2	28	136	105.213	0.247118	0.501867	0.266127	0.520461
29	2018	2011-2012	3	25	7	32	137	107.934	0.231622	0.486061	0.296477	0.548734
29	2018	2012-2013	4	33	5	38	141	109.687	0.300857	0.552644	0.346442	0.592453
29	2018	2013-2014	5	22	10	32	143	110.127	0.199769	0.452006	0.290573	0.543243
29	2018	2014-2015	6	30	5	35	142	120.657	0.248639	0.502775	0.290078	0.542423
29	2018	2015-2016	7	25	8	33	148	114.144	0.219022	0.472655	0.289109	0.541747
29	2018	2016-2017	8	23	9	32	156	125.465	0.183318	0.432786	0.255052	0.508957
29	2018	2017-2018	9	25	6	31	163	125.952	0.198488	0.449953	0.246125	0.500095
29	2018	2018-2019	9	18	7	25	173	123.058	0.146272	0.387731	0.203156	0.455213
29	2018	2019-2020	9	21	2	23	167	122.875	0.170906	0.4183	0.187182	0.437323
29	2018	2020-2021	9	12	8	20	165	121.243	0.0989748	0.32109	0.164958	0.411196
30	2018	2009-2010	1	24	23	47	337	367.294	0.0653428	0.258271	0.127963	0.359617
30	2018	2010-2011	2	33	28	61	348	319.075	0.103424	0.324023	0.191178	0.439027
30	2018	2011-2012	3	33	11	44	362	310.62	0.106239	0.328403	0.141652	0.378499
30	2018	2012-2013	4	43	26	69	371	317.87	0.135275	0.36993	0.21707	0.467593
30	2018	2013-2014	5	37	17	54	378	324.145	0.114146	0.340131	0.166592	0.410042
30	2018	2014-2015	6	53	23	76	390	322.511	0.164336	0.407291	0.235651	0.487033
30	2018	2015-2016	7	48	12	60	404	317.235	0.151307	0.391003	0.189134	0.436704
30	2018	2016-2017	8	43	13	56	419	334.281	0.128634	0.360736	0.167524	0.41112
30	2018	2017-2018	9	55	18	73	439	326.637	0.168383	0.412206	0.22349	0.474364
30	2018	2018-2019	9	45	23	68	461	305.585	0.147258	0.385869	0.222524	0.473455
30	2018	2019-2020	9	40	13	53	435	299.107	0.133731	0.367971	0.177194	0.422925
30	2018	2020-2021	9	34	13	47	421	290.757	0.116936	0.344464	0.161647	0.404186
31	2018	2009-2010	1	98	21	119	670	616.203	0.159039	0.399812	0.193118	0.440375
31	2018	2010-2011	2	115	26	141	692	592.282	0.194164	0.441598	0.238062	0.488781
31	2018	2011-2012	3	109	28	137	710	611.469	0.178259	0.423175	0.224051	0.474203
31	2018	2012-2013	4	117	36	153	728	622.853	0.187845	0.434336	0.245644	0.496434
31	2018	2013-2014	5	119	37	156	747	574.921	0.206985	0.455911	0.271342	0.521739
31	2018	2014-2015	6	118	28	146	767	621.509	0.189861	0.436652	0.234912	0.485507
31	2018	2015-2016	7	105	31	136	795	638.36	0.164484	0.406531	0.213046	0.462417
31	2018	2016-2017	8	148	39	187	825	703.138	0.210485	0.459561	0.265951	0.516393
31	2018	2017-2018	9	121	41	162	863	663.28	0.182427	0.427996	0.244241	0.494969
31	2018	2018-2019	9	108	38	146	928	622.817	0.173406	0.417383	0.234419	0.484996
31	2018	2019-2020	9	112	35	147	894	607.444	0.184379	0.430351	0.241998	0.492768
31	2018	2020-2021	9	76	47	123	873	625.478	0.121507	0.349723	0.196649	0.444352
33	2019	2009-2010	1	49	8	57	248	202.144	0.242402	0.494849	0.281978	0.53334
33	2019	2010-2011	2	54	12	66	259	206.793	0.261131	0.51337	0.31916	0.567079
33	2019	2011-2012	3	36	10	46	262	199.611	0.180351	0.427616	0.230448	0.482652
33	2019	2012-2013	4	52	10	62	267	219.964	0.236402	0.488544	0.281864	0.533045
33	2019	2013-2014	5	43	10	53	272	212.753	0.202112	0.452175	0.249115	0.501463
33	2019	2014-2015	6	42	10	52	274	218.251	0.192439	0.441283	0.238258	0.490458
33	2019	2015-2016	7	51	16	67	284	230.842	0.22093	0.472331	0.290242	0.540748
33	2019	2016-2017	8	48	15	63	295	231.628	0.207229	0.457589	0.271988	0.52359
33	2019	2017-2018	9	43	19	62	301	232.501	0.184945	0.432546	0.266665	0.518475
33	2019	2018-2019	10	29	10	39	309	231.956	0.125024	0.356622	0.168135	0.412663
33	2019	2019-2020	10	37	12	49	323	227.094	0.162928	0.406362	0.21577	0.466874
33	2019	2020-2021	10	27	11	38	319	220.463	0.12247	0.353182	0.172365	0.417891
34	2019	2009-2010	1	10	5	15	323	392.898	0.0254519	0.163476	0.0381778	0.198621
34	2019	2010-2011	2	7	9	16	332	309.982	0.0225819	0.155547	0.0516159	0.230714
34	2019	2011-2012	3	16	14	30	342	362.76	0.0441063	0.213271	0.0826994	0.289962
34	2019	2012-2013	4	15	15	30	348	360.468	0.0416126	0.207364	0.0832251	0.290882
34	2019	2013-2014	5	18	19	37	353	427.318	0.0421232	0.20807	0.0865865	0.296237
34	2019	2014-2015	6	18	12	30	367	359.808	0.0500266	0.226752	0.0833777	0.291148
34	2019	2015-2016	7	12	8	20	380	355.529	0.0337525	0.187507	0.0562542	0.240126
34	2019	2016-2017	8	23	19	42	391	358.261	0.0641989	0.256114	0.117233	0.344425
34	2019	2017-2018	9	36	19	55	406	345.706	0.104135	0.324933	0.159095	0.400676
34	2019	2018-2019	10	32	19	51	417	296.772	0.107827	0.330925	0.171849	0.416574
34	2019	2019-2020	10	26	17	43	427	315.718	0.082352	0.289717	0.136197	0.371189
34	2019	2020-2021	10	21	26	47	413	320.586	0.0655051	0.258969	0.146607	0.384924
35	2019	2009-2010	1	32	22	54	611	537.372	0.0595491	0.245926	0.100489	0.318464
35	2019	2010-2011	2	83	44	127	641	600.093	0.138312	0.373022	0.211634	0.460941
35	2019	2011-2012	3	38	33	71	660	563.729	0.0674083	0.261334	0.125947	0.356138
35	2019	2012-2013	4	65	19	84	672	571.94	0.113648	0.338412	0.146869	0.384373
35	2019	2013-2014	5	65	25	90	685	601.662	0.108034	0.329947	0.149586	0.387836
35	2019	2014-2015	6	84	23	107	694	603.65	0.139154	0.374142	0.177255	0.421999
35	2019	2015-2016	7	78	26	104	717	628.641	0.124077	0.353373	0.165436	0.407715
35	2019	2016-2017	8	93	40	133	732	618.387	0.150391	0.388844	0.215076	0.464633
35	2019	2017-2018	9	72	32	104	752	604.564	0.119094	0.346296	0.172025	0.415755
35	2019	2018-2019	10	69	32	101	770	594.858	0.115994	0.341811	0.169788	0.413072
35	2019	2019-2020	10	64	39	103	794	612.318	0.104521	0.324557	0.168213	0.411133
35	2019	2020-2021	10	45	28	73	774	573.481	0.0784681	0.281674	0.127293	0.358001
36	2019	2009-2010	1	16	15	31	192	220.356	0.0726098	0.27364	0.140681	0.378088
36	2019	2010-2011	2	27	15	42	197	187.458	0.144032	0.383014	0.22405	0.476149
36	2019	2011-2012	3	31	6	37	203	175.587	0.176551	0.423555	0.210722	0.462136
36	2019	2012-2013	4	35	10	45	206	172.394	0.203023	0.453788	0.26103	0.513741
36	2019	2013-2014	5	18	8	26	212	186.628	0.0964484	0.314845	0.139314	0.37682
36	2019	2014-2015	6	25	9	34	217	189.15	0.13217	0.36717	0.179752	0.427077
36	2019	2015-2016	7	23	13	36	221	193.588	0.118809	0.348413	0.185962	0.434217
36	2019	2016-2017	8	35	12	47	227	205.585	0.170246	0.415545	0.228616	0.480674
36	2019	2017-2018	9	39	6	45	237	191.359	0.203805	0.454332	0.23516	0.487619
36	2019	2018-2019	10	33	14	47	247	182.697	0.180627	0.42821	0.257257	0.509896
36	2019	2019-2020	10	29	9	38	256	172.961	0.167668	0.412988	0.219703	0.471798
36	2019	2020-2021	10	22	13	35	247	186.418	0.118015	0.347414	0.187751	0.436386
37	2019	2009-2010	1	37	8	45	264	217.645	0.170001	0.415089	0.206758	0.457226
37	2019	2010-2011	2	45	14	59	270	246.574	0.182501	0.429568	0.239279	0.49123
37	2019	2011-2012	3	43	4	47	274	224.895	0.1912	0.439799	0.208986	0.459575
37	2019	2012-2013	4	42	11	53	282	233.602	0.179793	0.426537	0.226882	0.478563
37	2019	2013-2014	5	49	11	60	288	235.483	0.208083	0.458483	0.254796	0.506872
37	2019	2014-2015	6	58	8	66	299	256.263	0.22633	0.477788	0.257548	0.509411
37	2019	2015-2016	7	61	11	72	312	244.55	0.249437	0.50148	0.294418	0.544484
37	2019	2016-2017	8	44	13	57	318	253.268	0.173729	0.41917	0.225058	0.476479
37	2019	2017-2018	9	32	18	50	330	256.789	0.124616	0.355757	0.194713	0.443464
37	2019	2018-2019	10	30	20	50	346	271.997	0.110295	0.334863	0.183825	0.430887
37	2019	2019-2020	10	32	17	49	359	254.842	0.125568	0.357113	0.192276	0.440724
37	2019	2020-2021	10	23	7	30	349	256.29	0.089742	0.302808	0.117055	0.344972
38	2019	2009-2010	1	22	20	42	402	426.842	0.0515413	0.229593	0.0983971	0.315545
38	2019	2010-2011	2	26	26	52	415	401.27	0.0647942	0.256983	0.129588	0.36171
38	2019	2011-2012	3	26	17	43	423	376.044	0.0691409	0.265463	0.114348	0.340115
38	2019	2012-2013	4	39	14	53	428	390.694	0.0998224	0.317966	0.135656	0.370048
38	2019	2013-2014	5	26	19	45	432	388.29	0.0669602	0.261243	0.115893	0.342316
38	2019	2014-2015	6	36	13	49	441	392.487	0.0917227	0.304953	0.124845	0.355132
38	2019	2015-2016	7	32	22	54	445	409.676	0.0781106	0.281658	0.131812	0.364736
38	2019	2016-2017	8	39	13	52	452	402.568	0.096878	0.313241	0.129171	0.361127
38	2019	2017-2018	9	31	19	50	465	414.491	0.0747904	0.275675	0.12063	0.34905
38	2019	2018-2019	10	32	14	46	478	398.177	0.0803664	0.285696	0.115527	0.341734
38	2019	2019-2020	10	38	17	55	495	376.205	0.101009	0.319903	0.146197	0.384091
38	2019	2020-2021	10	30	22	52	487	363.373	0.0825598	0.289717	0.143104	0.380105
39	2019	2009-2010	1	4	6	10	73	93.0404	0.0429921	0.219923	0.10748	0.335938
39	2019	2010-2011	2	3	3	6	75	89.0376	0.0336936	0.198266	0.0673872	0.27019
39	2019	2011-2012	3	4	4	8	81	78.2259	0.051134	0.239845	0.102268	0.329636
39	2019	2012-2013	4	6	4	10	85	79.4689	0.0755013	0.285995	0.125835	0.363493
39	2019	2013-2014	5	7	4	11	86	74.3272	0.0941782	0.317656	0.147994	0.393346
39	2019	2014-2015	6	6	0	6	89	74.9651	0.0800373	0.294461	0.0800373	0.294461
39	2019	2015-2016	7	3	2	5	91	80.7474	0.0371529	0.208195	0.0619215	0.260986
39	2019	2016-2017	8	6	4	10	95	81.0103	0.0740647	0.283261	0.123441	0.360018
39	2019	2017-2018	9	7	2	9	104	85.3224	0.0820418	0.296483	0.105482	0.33368
39	2019	2018-2019	10	2	4	6	110	95.781	0.020881	0.161559	0.0626429	0.260506
39	2019	2019-2020	10	6	4	10	119	86.7488	0.0691652	0.273732	0.115275	0.347907
39	2019	2020-2021	10	2	6	8	114	78.6037	0.0254441	0.17834	0.101776	0.328843
40	2019	2009-2010	1	63	17	80	479	379.244	0.16612	0.409192	0.210946	0.460721
40	2019	2010-2011	2	70	14	84	491	410.3	0.170607	0.414518	0.204728	0.453814
40	2019	2011-2012	3	98	27	125	508	416.846	0.235099	0.486105	0.299871	0.548699
40	2019	2012-2013	4	77	16	93	515	398.535	0.193208	0.440979	0.233355	0.484365
40	2019	2013-2014	5	71	19	90	523	430.012	0.165112	0.407767	0.209296	0.458758
40	2019	2014-2015	6	80	19	99	533	458.962	0.174306	0.418803	0.215704	0.465611
40	2019	2015-2016	7	54	24	78	551	453.396	0.119101	0.346704	0.172035	0.416098
40	2019	2016-2017	8	67	21	88	556	496	0.135081	0.368902	0.177419	0.422407
40	2019	2017-2018	9	73	27	100	580	481.021	0.15176	0.390896	0.207891	0.457089
40	2019	2018-2019	10	62	16	78	613	469.166	0.132149	0.364986	0.166252	0.409045
40	2019	2019-2020	10	57	29	86	645	462.609	0.123214	0.352555	0.185902	0.432415
40	2019	2020-2021	10	47	33	80	632	438.524	0.107178	0.329117	0.18243	0.428451
41	2019	2009-2010	1	46	19	65	505	481.092	0.0956157	0.310894	0.135109	0.368983
41	2019	2010-2011	2	42	19	61	524	480.507	0.0874078	0.297403	0.126949	0.357757
41	2019	2011-2012	3	46	21	67	533	489.73	0.0939292	0.30814	0.13681	0.371256
41	2019	2012-2013	4	35	20	55	548	513.799	0.0681201	0.262856	0.107046	0.328662
41	2019	2013-2014	5	49	10	59	565	509.114	0.0962456	0.311814	0.115888	0.341862
41	2019	2014-2015	6	47	21	68	587	533.703	0.088064	0.29833	0.127412	0.358258
41	2019	2015-2016	7	44	21	65	608	563.721	0.0780528	0.280962	0.115305	0.34087
41	2019	2016-2017	8	51	40	91	621	562.992	0.0905874	0.302449	0.161636	0.403143
41	2019	2017-2018	9	41	33	74	641	553.613	0.074059	0.273792	0.133667	0.366839
41	2019	2018-2019	10	54	34	88	657	538.935	0.100198	0.318002	0.163285	0.405232
41	2019	2019-2020	10	58	33	91	679	499.606	0.116092	0.342188	0.182144	0.427954
41	2019	2020-2021	10	36	39	75	665	541.999	0.0664208	0.259506	0.138377	0.373228
42	2019	2009-2010	1	49	7	56	374	341.755	0.143378	0.380579	0.16386	0.406599
42	2019	2010-2011	2	64	17	81	384	355.524	0.180016	0.425937	0.227833	0.478789
42	2019	2011-2012	3	69	16	85	396	340.402	0.202701	0.451852	0.249704	0.501172
42	2019	2012-2013	4	65	15	80	405	324.545	0.200281	0.449245	0.246499	0.498036
42	2019	2013-2014	5	70	22	92	413	338.146	0.207011	0.456607	0.272071	0.52302
42	2019	2014-2015	6	85	17	102	419	333.944	0.254534	0.505995	0.305441	0.55402
42	2019	2015-2016	7	63	30	93	433	350.333	0.179829	0.425742	0.265462	0.516613
42	2019	2016-2017	8	79	19	98	446	350.39	0.225463	0.47633	0.279688	0.530203
42	2019	2017-2018	9	60	24	84	464	346.415	0.173203	0.417907	0.242484	0.49389
42	2019	2018-2019	10	60	26	86	484	359.789	0.166764	0.410066	0.239029	0.490325
42	2019	2019-2020	10	43	26	69	503	352.359	0.122035	0.35136	0.195823	0.44412
42	2019	2020-2021	10	43	29	72	495	346.357	0.124149	0.354391	0.207878	0.457517
43	2019	2009-2010	1	10	0	10	79	65.6947	0.152219	0.399788	0.152219	0.399788
43	2019	2010-2011	2	17	1	18	83	81.7057	0.208064	0.4628	0.220303	0.475839
43	2019	2011-2012	3	13	5	18	84	64.8953	0.200323	0.4561	0.27737	0.533924
43	2019	2012-2013	4	17	1	18	85	68.8214	0.247016	0.504263	0.261547	0.518471
43	2019	2013-2014	5	23	6	29	86	71.9973	0.319457	0.571315	0.402793	0.640108
43	2019	2014-2015	6	20	5	25	87	69.5031	0.287757	0.543094	0.359696	0.605715
43	2019	2015-2016	7	12	4	16	90	69.0103	0.173887	0.425597	0.23185	0.488973
43	2019	2016-2017	8	16	7	23	94	68.1807	0.234671	0.491939	0.337339	0.587088
43	2019	2017-2018	9	22	7	29	102	73.755	0.298285	0.552326	0.393194	0.632434
43	2019	2018-2019	10	22	2	24	104	75.0828	0.29301	0.54742	0.319647	0.571232
43	2019	2019-2020	10	19	4	23	107	67.2416	0.282563	0.538516	0.34205	0.591173
43	2019	2020-2021	10	10	11	21	106	68.0301	0.146994	0.392866	0.308687	0.562171
44	2020	2009-2010	1	27	18	45	414	379.379	0.071169	0.269234	0.118615	0.346313
44	2020	2010-2011	2	37	18	55	419	389.791	0.0949228	0.31017	0.141101	0.377338
44	2020	2011-2012	3	42	17	59	429	374.385	0.112184	0.336927	0.157592	0.398657
44	2020	2012-2013	4	39	15	54	440	359.023	0.108628	0.331694	0.150408	0.389617
44	2020	2013-2014	5	65	14	79	447	392.323	0.16568	0.4086	0.201365	0.450155
44	2020	2014-2015	6	70	13	83	452	396.26	0.176652	0.421798	0.209458	0.459043
44	2020	2015-2016	7	54	17	71	465	385.213	0.140182	0.376139	0.184314	0.430827
44	2020	2016-2017	8	51	24	75	478	408.589	0.12482	0.355026	0.183559	0.429863
44	2020	2017-2018	9	45	15	60	489	379.587	0.11855	0.346218	0.158067	0.399229
44	2020	2018-2019	10	54	17	71	510	406.352	0.13289	0.366224	0.174725	0.419471
44	2020	2019-2020	11	46	22	68	530	372.934	0.123346	0.353111	0.182338	0.428578
44	2020	2020-2021	11	32	20	52	545	379.57	0.0843059	0.292614	0.136997	0.371906
45	2020	2009-2010	1	54	23	77	544	567.329	0.0951828	0.309942	0.135724	0.369601
45	2020	2010-2011	2	68	26	94	568	544.799	0.124817	0.35459	0.172541	0.416483
45	2020	2011-2012	3	73	23	96	601	522.007	0.139845	0.375237	0.183906	0.429958
45	2020	2012-2013	4	70	36	106	613	560.011	0.124998	0.35481	0.189282	0.43609
45	2020	2013-2014	5	51	22	73	627	575.129	0.0886757	0.299241	0.126928	0.357488
45	2020	2014-2015	6	61	16	77	647	587.874	0.103764	0.323441	0.13098	0.363085
45	2020	2015-2016	7	43	23	66	662	599.116	0.0717724	0.269457	0.110162	0.333162
45	2020	2016-2017	8	52	27	79	675	594.229	0.0875084	0.297237	0.132945	0.365769
45	2020	2017-2018	9	64	24	88	696	670.82	0.0954056	0.310082	0.131183	0.363219
45	2020	2018-2019	10	70	25	95	717	628.504	0.111376	0.33492	0.151153	0.389805
45	2020	2019-2020	11	63	33	96	744	579.595	0.108697	0.330997	0.165633	0.408039
45	2020	2020-2021	11	54	35	89	771	580.424	0.0930354	0.306426	0.153336	0.39268
46	2020	2009-2010	1	16	5	21	96	75.6496	0.211502	0.467024	0.277596	0.533109
46	2020	2010-2011	2	21	3	24	100	78.9788	0.265894	0.521752	0.303879	0.556965
46	2020	2011-2012	3	11	3	14	101	78.8611	0.139486	0.381872	0.177527	0.428798
46	2020	2012-2013	4	18	3	21	105	85.4209	0.210721	0.465376	0.245841	0.501692
46	2020	2013-2014	5	20	4	24	111	87.896	0.227542	0.482939	0.27305	0.527957
46	2020	2014-2015	6	11	3	14	114	94.7871	0.11605	0.348317	0.147699	0.391119
46	2020	2015-2016	7	7	8	15	119	97.9849	0.0714395	0.276663	0.153085	0.397728
46	2020	2016-2017	8	14	5	19	122	103.964	0.134661	0.373458	0.182755	0.433087
46	2020	2017-2018	9	19	2	21	127	108.424	0.175237	0.424086	0.193683	0.445303
46	2020	2018-2019	10	7	3	10	136	96.783	0.0723267	0.278376	0.103324	0.329378
46	2020	2019-2020	11	9	3	12	145	103.978	0.0865567	0.302267	0.115409	0.346724
46	2020	2020-2021	11	7	3	10	156	107.31	0.0652315	0.264369	0.0931879	0.312806
47	2020	2009-2010	1	52	6	58	261	193.391	0.268886	0.521029	0.299911	0.549997
47	2020	2010-2011	2	64	15	79	274	208.041	0.307632	0.556808	0.379733	0.618172
47	2020	2011-2012	3	69	11	80	275	214.626	0.32149	0.569052	0.372742	0.612431
47	2020	2012-2013	4	57	11	68	288	210.995	0.270148	0.522033	0.322282	0.569782
47	2020	2013-2014	5	40	8	48	299	239.778	0.166821	0.410982	0.200185	0.449745
47	2020	2014-2015	6	62	12	74	306	254.242	0.243862	0.495811	0.291061	0.54132
47	2020	2015-2016	7	52	10	62	311	244.041	0.213079	0.463819	0.254056	0.506068
47	2020	2016-2017	8	42	14	56	316	262.149	0.160214	0.402643	0.213619	0.464248
47	2020	2017-2018	9	45	20	65	327	261.667	0.171974	0.416995	0.248407	0.500318
47	2020	2018-2019	10	51	17	68	348	262.513	0.194276	0.442923	0.259034	0.510822
47	2020	2019-2020	11	51	12	63	371	258.073	0.197619	0.446717	0.244117	0.496039
47	2020	2020-2021	11	36	11	47	383	252.756	0.14243	0.380011	0.18595	0.433507
48	2020	2009-2010	1	0	1	1	109	83.8166	0	0.0772361	0.0119308	0.133777
48	2020	2010-2011	2	1	0	1	116	104.882	0.00953456	0.11959	0.00953456	0.11959
48	2020	2011-2012	3	3	2	5	122	87.1841	0.0344099	0.200362	0.0573499	0.251167
48	2020	2012-2013	4	1	3	4	129	117.782	0.00849024	0.112851	0.0339609	0.195464
48	2020	2013-2014	5	5	2	7	132	203.288	0.0245956	0.164485	0.0344339	0.192077
48	2020	2014-2015	6	6	1	7	135	140.687	0.0426478	0.214946	0.0497558	0.230889
48	2020	2015-2016	7	7	3	10	142	126.647	0.0552715	0.243351	0.0789593	0.287936
48	2020	2016-2017	8	5	4	9	146	123.365	0.0405302	0.211147	0.0729543	0.277502
48	2020	2017-2018	9	6	2	8	151	145.413	0.0412619	0.211425	0.0550158	0.241773
48	2020	2018-2019	10	7	5	12	153	125.448	0.0557999	0.244511	0.0956569	0.315662
48	2020	2019-2020	11	13	5	18	159	108.487	0.11983	0.352758	0.165918	0.412949
48	2020	2020-2021	11	7	8	15	160	100.786	0.0694543	0.272792	0.148831	0.392163
49	2020	2009-2010	1	14	3	17	90	86.6448	0.161579	0.409084	0.196203	0.449415
49	2020	2010-2011	2	16	5	21	93	82.8337	0.193158	0.446312	0.25352	0.509467
49	2020	2011-2012	3	19	2	21	93	69.3142	0.274114	0.530403	0.302968	0.55694
49	2020	2012-2013	4	11	4	15	94	73.8535	0.148943	0.394606	0.203105	0.458121
49	2020	2013-2014	5	13	2	15	98	81.7714	0.15898	0.406318	0.183438	0.435377
49	2020	2014-2015	6	15	4	19	102	85.5989	0.175236	0.425532	0.221965	0.477291
49	2020	2015-2016	7	18	6	24	105	84.6845	0.212554	0.467395	0.283405	0.537875
49	2020	2016-2017	8	19	6	25	107	89.2512	0.212882	0.467423	0.280108	0.534519
49	2020	2017-2018	9	22	3	25	112	82.9158	0.265329	0.520922	0.301511	0.554564
49	2020	2018-2019	10	21	8	29	113	75.1321	0.279508	0.534942	0.385987	0.626611
49	2020	2019-2020	11	8	10	18	117	66.8255	0.119715	0.356647	0.269358	0.526156
49	2020	2020-2021	11	7	7	14	121	74.2779	0.0942407	0.317761	0.188481	0.441829
50	2020	2009-2010	1	84	34	118	795	796.463	0.105466	0.325721	0.148155	0.385724
50	2020	2010-2011	2	85	31	116	807	742.867	0.114422	0.339256	0.156152	0.396011
50	2020	2011-2012	3	111	43	154	819	748.657	0.148265	0.385919	0.205702	0.454279
50	2020	2012-2013	4	126	41	167	835	725.799	0.173602	0.417481	0.230091	0.480396
50	2020	2013-2014	5	95	41	136	851	721.958	0.131587	0.363702	0.188377	0.434821
50	2020	2014-2015	6	106	41	147	867	747.31	0.141842	0.377506	0.196706	0.444269
50	2020	2015-2016	7	88	26	114	884	777.068	0.113246	0.337475	0.146705	0.38386
50	2020	2016-2017	8	110	34	144	904	798.19	0.137812	0.372073	0.180408	0.425482
50	2020	2017-2018	9	112	40	152	931	777.394	0.144071	0.380413	0.195525	0.442909
50	2020	2018-2019	10	133	28	161	963	765.199	0.173811	0.417689	0.210403	0.459408
50	2020	2019-2020	11	109	40	149	993	742.064	0.146888	0.384137	0.200791	0.448849
50	2020	2020-2021	11	109	64	173	1038	817.588	0.133319	0.365965	0.211598	0.460662
51	2020	2009-2010	1	12	28	40	319	552.12	0.0217344	0.150466	0.072448	0.270839
51	2020	2010-2011	2	18	20	38	342	382.01	0.0471192	0.220064	0.0994739	0.317463
51	2020	2011-2012	3	6	10	16	350	320.827	0.0187017	0.142338	0.0498711	0.226781
51	2020	2012-2013	4	11	13	24	356	335.847	0.032753	0.185045	0.0714612	0.270092
51	2020	2013-2014	5	14	19	33	363	334.609	0.0418399	0.208169	0.0986225	0.316412
51	2020	2014-2015	6	20	14	34	372	348.356	0.0574125	0.242586	0.0976013	0.314701
51	2020	2015-2016	7	14	20	34	386	354.563	0.0394853	0.202226	0.0958928	0.311934
51	2020	2016-2017	8	17	21	38	394	360.293	0.0471838	0.22039	0.10547	0.326891
51	2020	2017-2018	9	13	19	32	408	357.038	0.0364107	0.194451	0.0896264	0.301706
51	2020	2018-2019	10	14	13	27	434	362.979	0.0385697	0.199868	0.0743845	0.275249
51	2020	2019-2020	11	20	16	36	449	345.394	0.057905	0.243624	0.104229	0.325079
51	2020	2020-2021	11	24	10	34	467	336.715	0.071277	0.269744	0.100976	0.320095
52	2020	2009-2010	1	8	5	13	135	114.001	0.0701746	0.273058	0.114034	0.344122
52	2020	2010-2011	2	15	9	24	141	136.903	0.109566	0.336479	0.175306	0.423034
52	2020	2011-2012	3	13	5	18	151	143.693	0.0904704	0.306513	0.125267	0.358812
52	2020	2012-2013	4	20	6	26	152	137.878	0.145056	0.385593	0.188572	0.438405
52	2020	2013-2014	5	18	8	26	155	144.816	0.124296	0.357419	0.179538	0.427774
52	2020	2014-2015	6	21	6	27	158	133.391	0.157432	0.401473	0.202413	0.45405
52	2020	2015-2016	7	31	12	43	161	138.877	0.223218	0.476255	0.309625	0.559666
52	2020	2016-2017	8	29	6	35	164	125.969	0.230216	0.483927	0.277847	0.530864
52	2020	2017-2018	9	31	20	51	175	135.477	0.228821	0.482195	0.376447	0.616553
52	2020	2018-2019	10	21	9	30	183	142.322	0.147553	0.388672	0.21079	0.462929
52	2020	2019-2020	11	17	3	20	189	134.335	0.126549	0.360931	0.148881	0.390644
52	2020	2020-2021	11	33	12	45	198	129.169	0.255479	0.509264	0.348381	0.593508
53	2020	2009-2010	1	2	1	3	24	39.0938	0.051159	0.252881	0.0767386	0.299213
53	2020	2010-2011	2	1	2	3	28	28.2245	0.0354302	0.230533	0.106291	0.352144
53	2020	2011-2012	3	2	1	3	30	22.486	0.0889444	0.333437	0.133417	0.394528
53	2020	2012-2013	4	0	1	1	28	25.0431	0	0.1413	0.0399311	0.244738
53	2020	2013-2014	5	0	1	1	30	26.256	0	0.137997	0.0380865	0.239018
53	2020	2014-2015	6	6	0	6	32	27.5893	0.217475	0.485385	0.217475	0.485385
53	2020	2015-2016	7	3	2	5	33	25.3142	0.118511	0.371837	0.197518	0.466122
53	2020	2016-2017	8	1	0	1	36	29.9384	0.0334019	0.223837	0.0334019	0.223837
53	2020	2017-2018	9	7	1	8	36	32.0192	0.218619	0.483978	0.24985	0.515234
53	2020	2018-2019	10	5	3	8	40	30.078	0.166234	0.427619	0.265975	0.5316
53	2020	2019-2020	11	4	2	6	43	26.2806	0.152203	0.413798	0.228305	0.497323
53	2020	2020-2021	11	3	2	5	45	28.1369	0.106622	0.352692	0.177703	0.442123

## Sheet: CalendarYear_Cohort
AreaID	BCP_Start_Year	Calendar_Year	Year_Count_PreBCP	OTFW_Incidents	OTFS_Incidents	Total_Incidents	Number_Herds	TAR	OTFW_Incidence_rate	Transformed_OTFW_Incidence_rate	Total_Incidence_rate	Transformed_Total_Incidence_rate
1	2013	2010	1	25	9	34	193	152.972	0.163429	0.408286	0.222263	0.474902
1	2013	2011	2	27	15	42	200	160.151	0.168591	0.414383	0.262253	0.515146
1	2013	2012	3	24	4	28	206	164.153	0.146205	0.38633	0.170572	0.416675
1	2013	2013	3	18	4	22	210	164.405	0.109486	0.33545	0.133816	0.369942
1	2013	2014	3	19	9	28	211	147.962	0.128412	0.36303	0.189238	0.438882
1	2013	2015	3	18	6	24	195	147.959	0.121655	0.353602	0.162207	0.406923
1	2013	2016	3	14	5	19	176	144.988	0.0965595	0.31624	0.131045	0.366734
1	2013	2017	3	9	6	15	172	132.841	0.0677504	0.267422	0.112917	0.341586
1	2013	2018	3	21	5	26	169	136.238	0.154142	0.397255	0.190842	0.441035
1	2013	2019	3	10	5	15	166	124.197	0.0805172	0.290763	0.120776	0.353273
1	2013	2020	3	7	10	17	162	117.93	0.0593572	0.252184	0.144153	0.385218
1	2013	2021	3	10	5	15	157	122.861	0.0813928	0.29234	0.122089	0.355188
2	2013	2010	1	27	3	30	136	104.994	0.257158	0.511781	0.285731	0.538974
2	2013	2011	2	33	7	40	143	110.256	0.299303	0.551215	0.362792	0.606075
2	2013	2012	3	29	10	39	146	114.056	0.254261	0.508571	0.341937	0.58849
2	2013	2013	3	30	2	32	151	114.675	0.261609	0.515722	0.27905	0.532363
2	2013	2014	3	18	4	22	152	109.054	0.165056	0.411875	0.201735	0.454224
2	2013	2015	3	21	4	25	142	114.064	0.184107	0.434154	0.219175	0.472819
2	2013	2016	3	18	5	23	132	112.14	0.160514	0.406169	0.205101	0.457777
2	2013	2017	3	12	5	17	128	105.136	0.114138	0.344809	0.161695	0.407984
2	2013	2018	3	11	3	14	123	95.7426	0.114891	0.346574	0.146225	0.389163
2	2013	2019	3	11	5	16	121	92.8159	0.118514	0.351996	0.172384	0.421629
2	2013	2020	3	9	5	14	120	85.5168	0.105243	0.333301	0.163711	0.411773
2	2013	2021	3	9	3	12	109	83.614	0.107638	0.337072	0.143517	0.386648
3	2015	2010	1	19	7	26	129	148.794	0.127693	0.362013	0.174738	0.422017
3	2015	2011	2	18	15	33	139	120.958	0.148812	0.391082	0.272821	0.526265
3	2015	2012	3	16	11	27	142	114.428	0.139825	0.37973	0.235955	0.490229
3	2015	2013	4	16	8	24	144	113.714	0.140704	0.380921	0.211056	0.464169
3	2015	2014	5	24	9	33	148	126.678	0.189457	0.439778	0.260504	0.514248
3	2015	2015	5	21	8	29	150	127.066	0.165268	0.411343	0.228227	0.481832
3	2015	2016	5	17	13	30	156	116.361	0.146097	0.387806	0.257817	0.511971
3	2015	2017	5	21	10	31	148	101.678	0.206534	0.459838	0.304883	0.556597
3	2015	2018	5	13	9	22	139	97.8754	0.132822	0.37139	0.224776	0.479462
3	2015	2019	5	7	12	19	130	96.2847	0.072701	0.279095	0.197331	0.450027
3	2015	2020	5	14	8	22	126	99.4825	0.140728	0.381778	0.221144	0.475574
3	2015	2021	5	2	10	12	123	89.0513	0.022459	0.167552	0.134754	0.374658
4	2016	2010	1	43	17	60	324	251.099	0.171247	0.416219	0.238949	0.490857
4	2016	2011	2	42	19	61	338	277.057	0.151593	0.391661	0.220171	0.471143
4	2016	2012	3	50	15	65	347	284.95	0.175469	0.42098	0.22811	0.479442
4	2016	2013	4	38	14	52	357	277.714	0.136831	0.372333	0.187243	0.434791
4	2016	2014	5	50	11	61	366	312.52	0.15999	0.401982	0.195187	0.443607
4	2016	2015	6	55	9	64	389	309.728	0.177575	0.423308	0.206633	0.456341
4	2016	2016	6	49	29	78	417	322.976	0.151714	0.391487	0.241504	0.493003
4	2016	2017	6	38	16	54	421	302.289	0.125708	0.356878	0.178637	0.424607
4	2016	2018	6	29	21	50	405	302.554	0.0958505	0.312255	0.16526	0.408549
4	2016	2019	6	22	19	41	389	292.378	0.0752451	0.277408	0.14023	0.376749
4	2016	2020	6	28	17	45	377	280.501	0.0998214	0.318754	0.160427	0.402753
4	2016	2021	6	19	17	36	363	276.361	0.0687506	0.265631	0.130264	0.363419
5	2016	2010	1	21	13	34	168	141.418	0.148496	0.389912	0.240422	0.49392
5	2016	2011	2	25	6	31	178	140.925	0.177399	0.425378	0.219975	0.472782
5	2016	2012	3	27	9	36	181	148.835	0.181409	0.429847	0.241879	0.495215
5	2016	2013	4	30	5	35	188	148.35	0.202224	0.453425	0.235928	0.489181
5	2016	2014	5	33	7	40	194	164.342	0.2008	0.45149	0.243395	0.496424
5	2016	2015	6	28	6	34	203	154.965	0.180686	0.42885	0.219404	0.471838
5	2016	2016	6	36	6	42	212	165.046	0.218121	0.470267	0.254475	0.507449
5	2016	2017	6	21	8	29	210	146.91	0.142944	0.382554	0.197399	0.44811
5	2016	2018	6	14	13	27	200	143.447	0.0975971	0.317935	0.188223	0.437845
5	2016	2019	6	10	6	16	190	145.199	0.0688709	0.268913	0.110193	0.337101
5	2016	2020	6	13	13	26	184	140.687	0.0924036	0.30977	0.184807	0.434006
5	2016	2021	6	4	5	9	176	136.819	0.0292358	0.181357	0.0657805	0.263505
6	2016	2010	1	82	10	92	343	292.534	0.280309	0.531054	0.314494	0.562319
6	2016	2011	2	74	6	80	353	259.023	0.285689	0.536302	0.308853	0.55748
6	2016	2012	3	71	6	77	364	272.652	0.260406	0.512093	0.282412	0.533147
6	2016	2013	4	73	13	86	375	283.173	0.257793	0.509469	0.303701	0.552691
6	2016	2014	5	87	10	97	382	295.179	0.294737	0.544454	0.328615	0.574725
6	2016	2015	6	83	13	96	397	292.569	0.283693	0.534231	0.328127	0.574314
6	2016	2016	6	79	11	90	416	289.495	0.272889	0.524038	0.310886	0.559119
6	2016	2017	6	60	9	69	424	264.619	0.226741	0.478154	0.260752	0.512486
6	2016	2018	6	47	15	62	391	262.355	0.179147	0.425503	0.236321	0.488085
6	2016	2019	6	29	21	50	374	256.999	0.112841	0.338801	0.194553	0.443282
6	2016	2020	6	31	28	59	363	253.708	0.122188	0.352361	0.23255	0.484274
6	2016	2021	6	13	11	24	349	255.811	0.0508188	0.229724	0.0938192	0.309473
7	2016	2010	1	54	17	71	305	237.194	0.227662	0.479343	0.299333	0.549037
7	2016	2011	2	61	10	71	314	254.784	0.239418	0.491305	0.278667	0.529745
7	2016	2012	3	71	10	81	318	240.931	0.29469	0.544762	0.336196	0.581611
7	2016	2013	4	62	18	80	326	241.725	0.25649	0.508486	0.330955	0.577082
7	2016	2014	5	58	16	74	336	246.075	0.2357	0.487578	0.300721	0.55023
7	2016	2015	6	58	18	76	343	273.254	0.212257	0.462695	0.27813	0.529112
7	2016	2016	6	48	20	68	364	287.337	0.167051	0.410842	0.236656	0.488258
7	2016	2017	6	30	28	58	367	252.279	0.118916	0.347704	0.229904	0.481545
7	2016	2018	6	19	29	48	356	257.169	0.0738814	0.275364	0.186648	0.434272
7	2016	2019	6	15	22	37	338	253.895	0.0590796	0.247081	0.14573	0.384316
7	2016	2020	6	22	21	43	329	262.029	0.0839603	0.293033	0.164104	0.407446
7	2016	2021	6	8	15	23	317	246.36	0.0324728	0.185748	0.0933593	0.308851
8	2016	2010	1	5	19	24	205	266.3	0.0187758	0.143713	0.090124	0.303318
8	2016	2011	2	12	21	33	219	198.927	0.0603237	0.250673	0.16589	0.41037
8	2016	2012	3	10	9	19	223	205.602	0.0486377	0.225986	0.0924117	0.307967
8	2016	2013	4	10	19	29	228	212.435	0.0470732	0.222321	0.136512	0.372647
8	2016	2014	5	13	12	25	237	209.303	0.0621108	0.253968	0.119444	0.349046
8	2016	2015	6	20	10	30	246	231.808	0.0862782	0.29738	0.129417	0.362732
8	2016	2016	6	13	17	30	256	215.209	0.0604065	0.250459	0.1394	0.376461
8	2016	2017	6	7	18	25	259	200.246	0.0349569	0.19353	0.124846	0.356852
8	2016	2018	6	12	10	22	246	189.402	0.0633574	0.256899	0.116155	0.344667
8	2016	2019	6	7	15	22	230	177.81	0.0393679	0.205378	0.123728	0.355724
8	2016	2020	6	9	12	21	225	175.329	0.051332	0.232774	0.119775	0.350181
8	2016	2021	6	7	8	15	221	170.606	0.0410301	0.209668	0.0879217	0.301417
9	2016	2010	1	33	5	38	137	93.8809	0.351509	0.597357	0.404768	0.640386
9	2016	2011	2	32	10	42	143	109.344	0.292654	0.545185	0.384108	0.623443
9	2016	2012	3	31	6	37	148	115.918	0.267431	0.521291	0.319192	0.568775
9	2016	2013	4	24	5	29	152	114.801	0.209058	0.461967	0.252611	0.506919
9	2016	2014	5	21	9	30	160	129.114	0.162647	0.408068	0.232352	0.48603
9	2016	2015	6	28	12	40	167	131.176	0.213454	0.466117	0.304934	0.555649
9	2016	2016	6	32	10	42	176	141.457	0.226218	0.479325	0.296911	0.548129
9	2016	2017	6	25	10	35	179	125.503	0.199198	0.450757	0.278878	0.531847
9	2016	2018	6	13	7	20	170	123.537	0.105231	0.330573	0.161894	0.40736
9	2016	2019	6	16	5	21	163	116.074	0.137843	0.377029	0.180919	0.43038
9	2016	2020	6	13	4	17	154	111.808	0.11627	0.34748	0.152046	0.395623
9	2016	2021	6	12	3	15	148	112.088	0.107059	0.333946	0.133824	0.371866
10	2016	2010	1	14	8	22	94	82.7461	0.169192	0.418611	0.265874	0.521456
10	2016	2011	2	15	4	19	95	76.1068	0.197092	0.451288	0.249649	0.506181
10	2016	2012	3	15	4	19	95	79.9343	0.187654	0.440351	0.237695	0.493913
10	2016	2013	4	22	2	24	98	76.4901	0.287619	0.542361	0.313766	0.565953
10	2016	2014	5	14	8	22	104	79.9316	0.17515	0.425917	0.275235	0.530557
10	2016	2015	6	14	6	20	107	83.4606	0.167744	0.416815	0.239634	0.495605
10	2016	2016	6	16	4	20	115	80.5257	0.198694	0.452663	0.248368	0.504556
10	2016	2017	6	21	3	24	116	75.9781	0.276395	0.531955	0.315881	0.567857
10	2016	2018	6	14	2	16	102	70.8939	0.197478	0.452251	0.225689	0.482434
10	2016	2019	6	6	4	10	94	65.8344	0.0911378	0.314218	0.151896	0.399363
10	2016	2020	6	9	2	11	87	66.9322	0.134464	0.376742	0.164345	0.414506
10	2016	2021	6	9	7	16	86	65.3498	0.13772	0.381276	0.244836	0.502481
11	2017	2010	1	13	9	22	208	202.242	0.0642793	0.258363	0.10878	0.333546
11	2017	2011	2	17	4	21	211	192.86	0.088147	0.30123	0.108887	0.333886
11	2017	2012	3	15	6	21	219	212.025	0.0707465	0.270379	0.0990451	0.318439
11	2017	2013	4	27	11	38	225	210.004	0.128569	0.36187	0.180949	0.42817
11	2017	2014	5	36	14	50	232	244.35	0.147329	0.386491	0.204624	0.45461
11	2017	2015	6	30	12	42	242	194.845	0.153969	0.395645	0.215556	0.467036
11	2017	2016	7	33	13	46	251	208.586	0.158208	0.400756	0.220533	0.472154
11	2017	2017	7	40	17	57	268	197.098	0.202945	0.453301	0.289196	0.540123
11	2017	2018	7	29	10	39	271	178.888	0.162112	0.406088	0.218013	0.469902
11	2017	2019	7	24	9	33	245	156.958	0.152907	0.395085	0.210247	0.461988
11	2017	2020	7	16	20	36	236	173.717	0.092104	0.308192	0.207234	0.45838
11	2017	2021	7	19	14	33	229	170.341	0.111541	0.338344	0.193729	0.443469
12	2017	2010	1	69	24	93	395	324.816	0.212428	0.462566	0.286316	0.536522
12	2017	2011	2	66	27	93	411	349.279	0.188961	0.43634	0.266263	0.517392
12	2017	2012	3	70	13	83	423	331.685	0.211044	0.461033	0.250237	0.501742
12	2017	2013	4	72	12	84	431	341.424	0.210882	0.46081	0.246029	0.497487
12	2017	2014	5	86	19	105	436	367.173	0.234222	0.48537	0.285969	0.536032
12	2017	2015	6	92	12	104	448	356.438	0.258109	0.509423	0.291776	0.54146
12	2017	2016	7	97	18	115	470	382.99	0.253271	0.504555	0.300269	0.549158
12	2017	2017	7	83	20	103	488	343.537	0.241604	0.493011	0.299822	0.548887
12	2017	2018	7	73	19	92	492	323.463	0.225682	0.476685	0.284422	0.534759
12	2017	2019	7	51	43	94	468	322.5	0.15814	0.399612	0.291473	0.541317
12	2017	2020	7	37	30	67	457	337.361	0.109675	0.333402	0.1986	0.447306
12	2017	2021	7	43	28	71	446	332.356	0.129379	0.361779	0.213626	0.463822
13	2017	2010	1	30	14	44	268	234.743	0.127799	0.360457	0.187439	0.435395
13	2017	2011	2	33	9	42	278	237.322	0.139051	0.37571	0.176974	0.42318
13	2017	2012	3	36	16	52	285	245.183	0.146829	0.385835	0.212087	0.462738
13	2017	2013	4	35	9	44	288	247.696	0.141302	0.378577	0.177637	0.423858
13	2017	2014	5	32	8	40	297	252.671	0.126647	0.358645	0.158309	0.400359
13	2017	2015	6	35	11	46	303	267.713	0.130737	0.36415	0.171826	0.416766
13	2017	2016	7	37	15	52	319	274.333	0.134873	0.369723	0.189551	0.437463
13	2017	2017	7	41	15	56	328	249.144	0.164563	0.40813	0.224769	0.47621
13	2017	2018	7	22	18	40	332	239.392	0.0918994	0.306575	0.16709	0.411313
13	2017	2019	7	17	13	30	306	244.14	0.0696323	0.267732	0.12288	0.353452
13	2017	2020	7	10	18	28	303	237.394	0.0421241	0.21031	0.117948	0.346488
13	2017	2021	7	14	20	34	291	231.055	0.0605915	0.25051	0.147151	0.386413
14	2017	2010	1	21	7	28	127	107.882	0.194657	0.446421	0.259542	0.513981
14	2017	2011	2	16	5	21	130	109.309	0.146374	0.388521	0.192116	0.443498
14	2017	2012	3	20	5	25	134	110.037	0.181757	0.431626	0.227196	0.481394
14	2017	2013	4	20	5	25	137	117.539	0.170157	0.417625	0.212696	0.465779
14	2017	2014	5	27	7	34	148	128.676	0.209829	0.462293	0.264229	0.517798
14	2017	2015	6	26	5	31	150	121.175	0.214567	0.467646	0.255829	0.509858
14	2017	2016	7	27	8	35	160	130.023	0.207655	0.459892	0.269183	0.522521
14	2017	2017	7	22	5	27	169	126.511	0.173898	0.421723	0.213421	0.466233
14	2017	2018	7	16	12	28	169	113.561	0.140894	0.381178	0.246564	0.500966
14	2017	2019	7	13	7	20	157	112.898	0.115148	0.345799	0.177151	0.426122
14	2017	2020	7	10	3	13	154	116.071	0.086154	0.300769	0.112	0.34104
14	2017	2021	7	6	2	8	147	112.717	0.0532305	0.240138	0.070974	0.274609
15	2017	2010	1	9	4	13	107	81.5086	0.110418	0.341397	0.159492	0.406973
15	2017	2011	2	16	1	17	107	94.2231	0.16981	0.418469	0.180423	0.430963
15	2017	2012	3	22	4	26	109	97.3799	0.225919	0.480681	0.266996	0.521661
15	2017	2013	4	24	3	27	111	98.8145	0.242879	0.497935	0.273239	0.527541
15	2017	2014	5	16	4	20	115	96.9254	0.165075	0.412594	0.206344	0.459894
15	2017	2015	6	29	7	36	119	97.3552	0.297878	0.550467	0.36978	0.612304
15	2017	2016	7	19	5	24	125	90.4668	0.210022	0.464272	0.265291	0.520401
15	2017	2017	7	14	4	18	130	94.0479	0.14886	0.392653	0.191392	0.443518
15	2017	2018	7	12	5	17	132	93.8919	0.127807	0.364872	0.181059	0.431723
15	2017	2019	7	6	3	9	124	88.2546	0.0679851	0.271386	0.101978	0.32809
15	2017	2020	7	3	5	8	122	88.0219	0.0340824	0.199406	0.0908865	0.310752
15	2017	2021	7	4	7	11	117	89.3826	0.0447514	0.224378	0.123066	0.358693
16	2017	2010	1	28	33	61	345	460.181	0.0608457	0.248862	0.132557	0.365572
16	2017	2011	2	28	32	60	356	330.297	0.0847722	0.293745	0.181655	0.427982
16	2017	2012	3	38	15	53	370	316.873	0.119922	0.348568	0.167259	0.410898
16	2017	2013	4	33	28	61	381	334.552	0.0986395	0.31644	0.182334	0.428752
16	2017	2014	5	38	18	56	397	356.485	0.106596	0.328632	0.15709	0.398111
16	2017	2015	6	41	22	63	412	356.498	0.115008	0.341189	0.176719	0.422044
16	2017	2016	7	32	26	58	420	355.209	0.0900879	0.302482	0.163284	0.405822
16	2017	2017	7	36	18	54	445	334.71	0.107556	0.330226	0.161333	0.403519
16	2017	2018	7	35	23	58	444	329.687	0.106161	0.328143	0.175925	0.421238
16	2017	2019	7	23	29	52	414	298.943	0.0769377	0.280375	0.173946	0.419069
16	2017	2020	7	17	25	42	400	286.223	0.0593942	0.247267	0.146739	0.385338
16	2017	2021	7	22	22	44	390	283.77	0.0775276	0.281584	0.155055	0.396001
17	2017	2010	1	10	6	16	114	114.021	0.0877035	0.303461	0.140326	0.380409
17	2017	2011	2	14	5	19	117	111.715	0.125319	0.36027	0.170075	0.417793
17	2017	2012	3	21	4	25	123	116.676	0.179985	0.429267	0.214268	0.467497
17	2017	2013	4	24	2	26	129	107.02	0.224257	0.478466	0.242946	0.497612
17	2017	2014	5	17	6	23	131	104.12	0.163272	0.409969	0.220898	0.475079
17	2017	2015	6	27	8	35	143	116.548	0.231665	0.485752	0.300307	0.551903
17	2017	2016	7	17	11	28	151	109.355	0.155457	0.400036	0.256046	0.510508
17	2017	2017	7	14	3	17	158	109.528	0.127822	0.36385	0.155212	0.399721
17	2017	2018	7	11	2	13	162	103.68	0.106096	0.333044	0.125386	0.360844
17	2017	2019	7	10	1	11	143	106.815	0.0936202	0.31353	0.102982	0.328121
17	2017	2020	7	3	3	6	138	101.536	0.0295462	0.185662	0.0590924	0.253015
17	2017	2021	7	9	6	15	135	97.8316	0.0919948	0.311618	0.153325	0.39804
18	2017	2010	1	14	3	17	111	119.562	0.117094	0.348247	0.142186	0.38258
18	2017	2011	2	18	5	23	116	104.326	0.172536	0.421105	0.220463	0.474611
18	2017	2012	3	25	0	25	120	110.598	0.226043	0.480171	0.226043	0.480171
18	2017	2013	4	28	2	30	123	106.658	0.26252	0.516922	0.281272	0.534752
18	2017	2014	5	21	5	26	126	107.118	0.196045	0.448009	0.242722	0.497383
18	2017	2015	6	28	3	31	133	111.614	0.250865	0.505316	0.277743	0.531246
18	2017	2016	7	16	9	25	150	125.331	0.127662	0.362839	0.199472	0.451068
18	2017	2017	7	21	2	23	155	114.461	0.183468	0.433401	0.200941	0.453111
18	2017	2018	7	18	2	20	158	109.317	0.164659	0.411379	0.182954	0.433045
18	2017	2019	7	11	5	16	147	102.034	0.107807	0.335719	0.15681	0.402132
18	2017	2020	7	10	3	13	141	102.149	0.097896	0.32061	0.127265	0.363538
18	2017	2021	7	7	3	10	138	97.6126	0.0717121	0.27719	0.102446	0.327976
19	2017	2010	1	6	13	19	157	230.201	0.0260642	0.168036	0.0825365	0.291047
19	2017	2011	2	6	13	19	159	162.212	0.0369886	0.200177	0.117131	0.346717
19	2017	2012	3	10	12	22	166	158.858	0.0629492	0.257093	0.138488	0.376345
19	2017	2013	4	17	11	28	178	163.11	0.104224	0.327551	0.171663	0.418005
19	2017	2014	5	19	9	28	179	150.787	0.126005	0.359613	0.185692	0.434751
19	2017	2015	6	16	9	25	184	165.018	0.0969588	0.31621	0.151498	0.393101
19	2017	2016	7	21	13	34	197	174.604	0.120272	0.350907	0.194727	0.444511
19	2017	2017	7	25	15	40	207	164.099	0.152347	0.394201	0.243756	0.496793
19	2017	2018	7	17	7	24	211	145.793	0.116603	0.346458	0.164617	0.409934
19	2017	2019	7	15	15	30	203	150.565	0.0996245	0.320851	0.199249	0.450078
19	2017	2020	7	5	6	11	197	140.238	0.0356536	0.198038	0.078438	0.286362
19	2017	2021	7	5	9	14	192	140.389	0.0356154	0.197932	0.0997231	0.321379
20	2017	2010	1	42	10	52	226	198.669	0.211406	0.462518	0.261741	0.51406
20	2017	2011	2	50	7	57	234	187.606	0.266516	0.518827	0.303829	0.553619
20	2017	2012	3	43	8	51	238	184.372	0.233224	0.485732	0.276614	0.528513
20	2017	2013	4	44	9	53	242	198.204	0.221994	0.473831	0.267401	0.519542
20	2017	2014	5	50	13	63	251	190.53	0.262426	0.51483	0.330657	0.577305
20	2017	2015	6	35	9	44	254	203.732	0.171795	0.417431	0.21597	0.467359
20	2017	2016	7	37	11	48	267	211.762	0.174725	0.420816	0.22667	0.478572
20	2017	2017	7	42	16	58	275	201.837	0.208089	0.458875	0.28736	0.538366
20	2017	2018	7	35	10	45	276	182.601	0.191675	0.440923	0.246439	0.499177
20	2017	2019	7	15	18	33	259	176.096	0.0851809	0.296682	0.187398	0.436162
20	2017	2020	7	26	19	45	251	182.067	0.142805	0.381511	0.247162	0.499908
20	2017	2021	7	10	17	27	247	169.139	0.059123	0.249157	0.159632	0.403222
21	2017	2010	1	25	7	32	107	85.9028	0.291027	0.544837	0.372514	0.615089
21	2017	2011	2	22	4	26	109	83.1047	0.264726	0.520329	0.312858	0.56469
21	2017	2012	3	21	1	22	111	82.9158	0.253269	0.509214	0.265329	0.520922
21	2017	2013	4	23	4	27	114	78.4832	0.293056	0.547199	0.344023	0.59194
21	2017	2014	5	20	2	22	118	84.5448	0.236561	0.492417	0.260217	0.515879
21	2017	2015	6	24	5	29	124	88.2136	0.272067	0.527006	0.328748	0.578287
21	2017	2016	7	26	5	31	130	98.4805	0.264012	0.518738	0.314783	0.565562
21	2017	2017	7	26	6	32	137	91.3867	0.284505	0.538495	0.35016	0.596349
21	2017	2018	7	13	7	20	140	80.9938	0.160506	0.408264	0.246932	0.503096
21	2017	2019	7	16	8	24	132	83.1677	0.192382	0.445415	0.288574	0.542757
21	2017	2020	7	13	7	20	124	86.2478	0.150729	0.395633	0.23189	0.487532
21	2017	2021	7	7	13	20	118	78.0123	0.0897294	0.310062	0.25637	0.51262
22	2018	2010	1	71	19	90	722	610.606	0.116278	0.342194	0.147394	0.384985
22	2018	2011	2	87	40	127	750	663.411	0.13114	0.363172	0.191435	0.438393
22	2018	2012	3	117	37	154	768	674.752	0.173397	0.417299	0.228232	0.478511
22	2018	2013	4	122	34	156	788	637.506	0.191371	0.438355	0.244704	0.495467
22	2018	2014	5	133	24	157	823	679.313	0.195786	0.443308	0.231116	0.48151
22	2018	2015	6	121	30	151	862	708.914	0.170684	0.413991	0.213002	0.462285
22	2018	2016	7	105	51	156	900	736.189	0.142626	0.378557	0.211902	0.461065
22	2018	2017	8	110	54	164	940	738.344	0.148982	0.386858	0.222119	0.472013
22	2018	2018	8	91	54	145	972	723.176	0.125834	0.355704	0.200504	0.448549
22	2018	2019	8	74	82	156	983	710.913	0.104091	0.32372	0.219436	0.46919
22	2018	2020	8	44	45	89	944	672.78	0.0654003	0.257184	0.132287	0.364733
22	2018	2021	8	50	51	101	894	683.094	0.0731964	0.271898	0.147857	0.385472
23	2018	2010	1	13	21	34	346	399.855	0.0325118	0.183745	0.0850308	0.293737
23	2018	2011	2	24	22	46	352	335.253	0.0715878	0.270332	0.13721	0.372426
23	2018	2012	3	26	24	50	361	335.943	0.0773942	0.28086	0.148835	0.387716
23	2018	2013	4	21	16	37	370	321.52	0.0653149	0.258592	0.115079	0.341517
23	2018	2014	5	40	17	57	383	340.704	0.117404	0.344778	0.167301	0.410814
23	2018	2015	6	35	16	51	394	362.524	0.0965452	0.312929	0.14068	0.376908
23	2018	2016	7	20	16	36	418	354.308	0.0564481	0.24054	0.101607	0.320964
23	2018	2017	8	32	21	53	427	365.492	0.0875532	0.298197	0.14501	0.382594
23	2018	2018	8	33	30	63	437	356.148	0.0926581	0.306695	0.176893	0.422252
23	2018	2019	8	32	23	55	446	318.598	0.10044	0.319389	0.172631	0.417373
23	2018	2020	8	29	23	52	431	318.732	0.0909854	0.304227	0.163146	0.405851
23	2018	2021	8	31	22	53	421	308.786	0.100393	0.319394	0.17164	0.416244
24	2018	2010	1	27	10	37	179	141.993	0.19015	0.440081	0.260576	0.513904
24	2018	2011	2	40	11	51	184	159.023	0.251537	0.504659	0.320709	0.569081
24	2018	2012	3	27	2	29	189	152.769	0.176737	0.424276	0.189829	0.439433
24	2018	2013	4	40	7	47	198	164.923	0.242538	0.49555	0.284982	0.536669
24	2018	2014	5	24	6	30	209	173.703	0.138167	0.37556	0.172709	0.419031
24	2018	2015	6	43	6	49	218	184.876	0.232588	0.48507	0.265042	0.517443
24	2018	2016	7	37	7	44	229	190.387	0.194341	0.443809	0.231108	0.48346
24	2018	2017	8	38	12	50	238	190.144	0.199849	0.449976	0.262959	0.515353
24	2018	2018	8	28	13	41	251	181.478	0.154288	0.396287	0.225922	0.478202
24	2018	2019	8	29	10	39	257	179.899	0.161202	0.404946	0.216789	0.468581
24	2018	2020	8	17	17	34	240	162.716	0.104477	0.327947	0.208953	0.460463
24	2018	2021	8	26	13	39	231	172.86	0.150411	0.39154	0.225617	0.478026
25	2018	2010	1	35	18	53	184	140.452	0.249196	0.502748	0.377354	0.617182
25	2018	2011	2	25	11	36	189	140.638	0.177761	0.425813	0.255976	0.509443
25	2018	2012	3	42	10	52	194	147.003	0.285708	0.537688	0.353733	0.597607
25	2018	2013	4	28	15	43	199	134.639	0.207963	0.460083	0.319372	0.568406
25	2018	2014	5	34	5	39	202	146.037	0.232818	0.486047	0.267056	0.520076
25	2018	2015	6	49	5	54	202	155.261	0.315598	0.56464	0.347802	0.592471
25	2018	2016	7	33	15	48	212	166.226	0.198525	0.448924	0.288764	0.540159
25	2018	2017	8	35	16	51	219	166.609	0.210072	0.461599	0.306106	0.555974
25	2018	2018	8	26	9	35	238	161.656	0.160835	0.40488	0.216509	0.468617
25	2018	2019	8	22	13	35	242	177.53	0.123922	0.356004	0.197149	0.447175
25	2018	2020	8	15	10	25	235	155.343	0.0965606	0.315879	0.160934	0.405158
25	2018	2021	8	14	7	21	227	156.674	0.0893578	0.304219	0.134037	0.370443
26	2018	2010	1	32	10	42	167	125.503	0.254974	0.508879	0.334653	0.581925
26	2018	2011	2	25	13	38	175	127.116	0.196671	0.447889	0.29894	0.55034
26	2018	2012	3	26	8	34	181	138.127	0.188232	0.438009	0.24615	0.49977
26	2018	2013	4	30	11	41	182	136.036	0.220531	0.473504	0.301392	0.552329
26	2018	2014	5	49	3	52	188	146.45	0.334584	0.581376	0.355069	0.598735
26	2018	2015	6	34	11	45	194	152.912	0.222351	0.474995	0.294288	0.545488
26	2018	2016	7	37	13	50	201	148.162	0.249727	0.503093	0.33747	0.583819
26	2018	2017	8	32	11	43	210	160.78	0.199029	0.449599	0.267446	0.52015
26	2018	2018	8	37	9	46	223	153.142	0.241606	0.494845	0.300375	0.551036
26	2018	2019	8	29	10	39	221	139.937	0.207236	0.45914	0.278697	0.531291
26	2018	2020	8	18	13	31	217	134.902	0.13343	0.370319	0.229796	0.483221
26	2018	2021	8	16	19	35	211	138.73	0.115332	0.344872	0.252289	0.505859
27	2018	2010	1	27	8	35	137	96.3559	0.280211	0.534229	0.363237	0.606981
27	2018	2011	2	21	8	29	140	98.4942	0.213211	0.467212	0.294434	0.547275
27	2018	2012	3	23	6	29	140	97.9028	0.234927	0.489933	0.296212	0.548926
27	2018	2013	4	35	8	43	143	104.613	0.334566	0.582533	0.411038	0.644839
27	2018	2014	5	21	7	28	144	102.686	0.204507	0.457577	0.272676	0.526826
27	2018	2015	6	23	8	31	151	116.674	0.197131	0.448795	0.265699	0.5196
27	2018	2016	7	15	13	28	158	127.83	0.117343	0.348216	0.21904	0.472178
27	2018	2017	8	9	11	20	165	125.96	0.0714511	0.274628	0.15878	0.403422
27	2018	2018	8	12	15	27	175	135.359	0.0886529	0.303886	0.199469	0.450736
27	2018	2019	8	10	8	18	179	129.61	0.0771546	0.284627	0.138878	0.377804
27	2018	2020	8	6	5	11	175	126.07	0.0475927	0.227065	0.0872532	0.302025
27	2018	2021	8	5	7	12	172	132.074	0.0378576	0.204067	0.0908582	0.307643
28	2018	2010	1	17	4	21	118	93.7194	0.181393	0.43212	0.224073	0.478966
28	2018	2011	2	19	4	23	119	102.48	0.185401	0.436211	0.224433	0.478865
28	2018	2012	3	18	4	22	125	100.838	0.178505	0.428326	0.218172	0.472367
28	2018	2013	4	32	4	36	128	115.663	0.276665	0.530083	0.311248	0.561757
28	2018	2014	5	20	3	23	132	108.077	0.185054	0.435523	0.212812	0.466303
28	2018	2015	6	21	3	24	136	118.615	0.177044	0.425745	0.202336	0.454479
28	2018	2016	7	23	7	30	142	124.98	0.184029	0.433624	0.240038	0.494003
28	2018	2017	8	28	9	37	147	111.855	0.250324	0.504772	0.330786	0.579013
28	2018	2018	8	17	4	21	156	110.316	0.154102	0.39829	0.190362	0.441468
28	2018	2019	8	10	8	18	156	120.134	0.0832403	0.295639	0.149832	0.392421
28	2018	2020	8	14	10	24	155	117.344	0.119307	0.351522	0.204526	0.456933
28	2018	2021	8	10	11	21	154	111.945	0.0893294	0.306261	0.187592	0.438244
29	2018	2010	1	24	3	27	134	105.843	0.226752	0.481119	0.255096	0.509725
29	2018	2011	2	22	3	25	136	108.597	0.202584	0.455179	0.230209	0.484576
29	2018	2012	3	29	10	39	139	115.406	0.251287	0.505588	0.337938	0.585039
29	2018	2013	4	28	7	35	141	109.629	0.255407	0.50987	0.319259	0.569051
29	2018	2014	5	27	6	33	142	108.753	0.248269	0.502859	0.30344	0.555011
29	2018	2015	6	30	7	37	144	116.241	0.258085	0.512236	0.318304	0.567984
29	2018	2016	7	21	10	31	150	118.743	0.176852	0.425515	0.261067	0.515052
29	2018	2017	8	29	5	34	159	123.307	0.235185	0.489121	0.275734	0.528951
29	2018	2018	8	21	4	25	166	123.685	0.169786	0.416927	0.202126	0.454058
29	2018	2019	8	16	8	24	172	124.134	0.128893	0.364583	0.193339	0.44426
29	2018	2020	8	17	3	20	167	121.829	0.13954	0.379004	0.164165	0.410206
29	2018	2021	8	12	6	18	165	120.698	0.0994216	0.321814	0.149132	0.391503
30	2018	2010	1	28	24	52	343	359.288	0.0779319	0.281644	0.144731	0.382259
30	2018	2011	2	33	24	57	358	306.872	0.107537	0.330403	0.185745	0.432868
30	2018	2012	3	43	14	57	364	323.893	0.13276	0.366474	0.175984	0.42134
30	2018	2013	4	30	29	59	374	325.588	0.092141	0.306066	0.181211	0.427488
30	2018	2014	5	47	17	64	381	326.724	0.143852	0.381291	0.195884	0.444313
30	2018	2015	6	59	21	80	393	322.513	0.182938	0.429521	0.248052	0.499602
30	2018	2016	7	39	11	50	410	324.104	0.120332	0.349105	0.154271	0.394733
30	2018	2017	8	49	15	64	424	350.56	0.139776	0.375769	0.182565	0.428942
30	2018	2018	8	56	23	79	442	309.018	0.181219	0.427594	0.255648	0.507214
30	2018	2019	8	40	16	56	455	317.394	0.126026	0.357214	0.176437	0.421915
30	2018	2020	8	44	12	56	433	289.213	0.152137	0.392257	0.193629	0.441993
30	2018	2021	8	25	16	41	420	279.299	0.0895098	0.302159	0.146796	0.385469
31	2018	2010	1	93	24	117	673	617.55	0.150595	0.389108	0.189458	0.436197
31	2018	2011	2	120	27	147	694	602.051	0.199319	0.44738	0.244165	0.494971
31	2018	2012	3	119	31	150	717	633.993	0.187699	0.434152	0.236596	0.487221
31	2018	2013	4	113	38	151	734	606.349	0.186361	0.43265	0.249031	0.499856
31	2018	2014	5	106	35	141	752	587.441	0.180444	0.425787	0.240024	0.49079
31	2018	2015	6	127	23	150	775	620.578	0.204648	0.45327	0.24171	0.492459
31	2018	2016	7	108	37	145	805	672.26	0.160652	0.401741	0.21569	0.465225
31	2018	2017	8	143	41	184	832	665.843	0.214765	0.464237	0.276342	0.526396
31	2018	2018	8	126	44	170	883	685.396	0.183835	0.42961	0.248032	0.49876
31	2018	2019	8	106	33	139	917	611.359	0.173384	0.417375	0.227362	0.477682
31	2018	2020	8	101	34	135	887	583.044	0.173229	0.417236	0.231543	0.48208
31	2018	2021	8	60	54	114	861	610.078	0.0983481	0.314909	0.186861	0.433222
33	2019	2010	1	49	11	60	249	216.624	0.226198	0.478023	0.276977	0.528475
33	2019	2011	2	56	12	68	259	206.897	0.270667	0.522574	0.328667	0.575398
33	2019	2012	3	30	9	39	262	199.855	0.150109	0.390654	0.195142	0.444571
33	2019	2013	4	55	10	65	269	212.005	0.259427	0.51165	0.306596	0.555837
33	2019	2014	5	46	9	55	273	219.381	0.209681	0.460391	0.250705	0.502975
33	2019	2015	6	45	10	55	274	226.048	0.199073	0.448648	0.243311	0.495503
33	2019	2016	7	46	14	60	287	227.439	0.202252	0.452162	0.263807	0.515757
33	2019	2017	8	46	18	64	297	232.277	0.19804	0.447429	0.275534	0.526959
33	2019	2018	9	34	17	51	304	225.933	0.150487	0.390769	0.225731	0.477435
33	2019	2019	9	37	11	48	314	235.978	0.156794	0.398639	0.203409	0.453351
33	2019	2020	9	30	13	43	321	229.938	0.13047	0.364204	0.187007	0.43495
33	2019	2021	9	29	12	41	317	225.933	0.128357	0.361344	0.18147	0.428582
34	2019	2010	1	12	9	21	325	453.533	0.0264589	0.166016	0.0463031	0.217728
34	2019	2011	2	10	9	19	337	251.209	0.0398075	0.204445	0.0756343	0.278612
34	2019	2012	3	16	15	31	342	405.451	0.0394622	0.201731	0.0764581	0.278731
34	2019	2013	4	13	16	29	349	345.068	0.0376738	0.197795	0.0840415	0.292388
34	2019	2014	5	19	19	38	359	424.153	0.0447951	0.214415	0.0895902	0.301279
34	2019	2015	6	17	8	25	372	361.363	0.047044	0.220063	0.0691824	0.265643
34	2019	2016	7	16	15	31	383	361.095	0.0443097	0.213762	0.0858499	0.295355
34	2019	2017	8	29	15	44	397	351.028	0.0826145	0.289895	0.125346	0.356048
34	2019	2018	9	30	20	50	408	346.522	0.0865747	0.296678	0.144291	0.381751
34	2019	2019	9	34	17	51	423	279.009	0.12186	0.351642	0.18279	0.42963
34	2019	2020	9	24	21	45	424	316.016	0.0759454	0.278438	0.142398	0.379447
34	2019	2021	9	16	22	38	403	314.059	0.0509459	0.229212	0.120996	0.350126
35	2019	2010	1	49	30	79	629	556.205	0.088097	0.298322	0.142034	0.378065
35	2019	2011	2	68	41	109	645	577.087	0.117833	0.344528	0.18888	0.435599
35	2019	2012	3	43	25	68	666	566.787	0.0758662	0.277035	0.119975	0.347644
35	2019	2013	4	67	23	90	675	605.739	0.110609	0.333818	0.148579	0.386529
35	2019	2014	5	70	27	97	686	603.633	0.115964	0.34175	0.160694	0.401898
35	2019	2015	6	81	26	107	699	615.302	0.131643	0.363944	0.173898	0.417984
35	2019	2016	7	90	26	116	724	626.615	0.143629	0.380035	0.185122	0.431184
35	2019	2017	8	86	38	124	740	601.618	0.142948	0.379182	0.206111	0.454909
35	2019	2018	9	73	36	109	758	608.474	0.119972	0.347554	0.179137	0.424215
35	2019	2019	9	73	35	108	779	614.617	0.118773	0.345813	0.175719	0.420158
35	2019	2020	9	49	35	84	784	590.661	0.0829579	0.28949	0.142214	0.378233
35	2019	2021	9	42	29	71	759	577.667	0.0727062	0.271241	0.122908	0.351815
36	2019	2010	1	19	9	28	194	197.708	0.0961011	0.314054	0.141623	0.379673
36	2019	2011	2	30	15	45	199	182.366	0.164505	0.408958	0.246757	0.499499
36	2019	2012	3	30	7	37	202	179.781	0.16687	0.411887	0.205806	0.456713
36	2019	2013	4	34	12	46	208	175.606	0.193616	0.443241	0.26195	0.514585
36	2019	2014	5	19	7	26	214	183.65	0.103458	0.325853	0.141574	0.379864
36	2019	2015	6	22	10	32	218	193.306	0.113809	0.341168	0.165541	0.410033
36	2019	2016	7	29	15	44	221	197.12	0.147119	0.386853	0.223215	0.475133
36	2019	2017	8	26	8	34	231	180.424	0.144105	0.383244	0.188445	0.437282
36	2019	2018	9	47	9	56	241	194.461	0.241693	0.494231	0.287975	0.539023
36	2019	2019	9	31	13	44	252	186.812	0.165942	0.410632	0.235531	0.488065
36	2019	2020	9	27	7	34	255	175.751	0.153627	0.395565	0.193456	0.443058
36	2019	2021	9	16	14	30	246	183.795	0.0870537	0.299623	0.163226	0.407365
37	2019	2010	1	39	10	49	266	223.083	0.174823	0.42079	0.219649	0.471053
37	2019	2011	2	45	11	56	271	249.522	0.180345	0.427023	0.224429	0.475849
37	2019	2012	3	41	3	44	276	233.916	0.175276	0.421205	0.188101	0.436164
37	2019	2013	4	43	14	57	283	241.755	0.177866	0.424187	0.235776	0.487693
37	2019	2014	5	53	7	60	290	246.617	0.214908	0.465763	0.243292	0.495297
37	2019	2015	6	69	11	80	304	244.304	0.282435	0.533368	0.327461	0.574028
37	2019	2016	7	52	11	63	315	252.014	0.206338	0.456423	0.249986	0.501967
37	2019	2017	8	39	17	56	324	262.658	0.148482	0.387796	0.213205	0.463798
37	2019	2018	9	28	18	46	337	248.005	0.112901	0.338994	0.18548	0.433008
37	2019	2019	9	32	20	52	351	280.602	0.11404	0.340327	0.185316	0.432548
37	2019	2020	9	25	12	37	359	263.318	0.0949421	0.311193	0.140514	0.377377
37	2019	2021	9	22	9	31	345	261.478	0.084137	0.293341	0.118557	0.347086
38	2019	2010	1	30	22	52	407	442.404	0.0678113	0.262567	0.11754	0.344485
38	2019	2011	2	20	22	42	417	390.645	0.0511974	0.229079	0.107515	0.32984
38	2019	2012	3	35	17	52	427	382.612	0.0914765	0.304604	0.135908	0.370425
38	2019	2013	4	33	18	51	431	404.203	0.0816422	0.287888	0.126174	0.356947
38	2019	2014	5	34	17	51	435	385.895	0.088107	0.299003	0.13216	0.365316
38	2019	2015	6	29	20	49	441	391.77	0.074023	0.274407	0.125073	0.355457
38	2019	2016	7	38	16	54	448	414.379	0.0917034	0.304812	0.130315	0.36266
38	2019	2017	8	26	10	36	458	388.101	0.0669928	0.261307	0.0927593	0.306672
38	2019	2018	9	36	21	57	466	416.123	0.0865128	0.296166	0.136979	0.371726
38	2019	2019	9	33	14	47	485	392.548	0.0840662	0.29213	0.119731	0.347857
38	2019	2020	9	44	17	61	496	367.091	0.119861	0.348171	0.166171	0.409308
38	2019	2021	9	19	22	41	481	358.204	0.0530424	0.23332	0.11446	0.340376
39	2019	2010	1	5	5	10	72	89.566	0.0558247	0.247805	0.111649	0.342391
39	2019	2011	2	3	5	8	79	92.0082	0.0326058	0.195039	0.0869488	0.303946
39	2019	2012	3	5	4	9	85	77.8508	0.0642254	0.265797	0.115606	0.349326
39	2019	2013	4	7	3	10	86	80.7447	0.086693	0.304771	0.123847	0.36061
39	2019	2014	5	5	3	8	86	74.4641	0.0671465	0.271774	0.107434	0.337859
39	2019	2015	6	7	0	7	90	73.9439	0.0946664	0.318478	0.0946664	0.318478
39	2019	2016	7	6	3	9	91	83.7536	0.0716387	0.278583	0.107458	0.336791
39	2019	2017	8	5	3	8	101	83.0746	0.0601869	0.257304	0.096299	0.319871
39	2019	2018	9	4	5	9	108	91.6797	0.0436302	0.221549	0.0981679	0.321903
39	2019	2019	9	4	5	9	110	93.2621	0.0428899	0.219661	0.0965022	0.31916
39	2019	2020	9	5	2	7	117	75.5318	0.0661973	0.269846	0.0926762	0.315113
39	2019	2021	9	0	5	5	111	79.165	0	0.0794728	0.0631593	0.263581
40	2019	2010	1	68	14	82	481	388.496	0.175034	0.419906	0.211071	0.460823
40	2019	2011	2	84	21	105	497	412.17	0.2038	0.452783	0.254749	0.505927
40	2019	2012	3	92	23	115	511	411.598	0.223519	0.474061	0.279399	0.52973
40	2019	2013	4	82	16	98	516	424.274	0.193271	0.440965	0.230983	0.481831
40	2019	2014	5	74	17	91	529	437.355	0.169199	0.412725	0.208069	0.457397
40	2019	2015	6	69	21	90	541	453.656	0.152097	0.391407	0.198388	0.446643
40	2019	2016	7	55	24	79	551	459.034	0.119817	0.347716	0.172101	0.416161
40	2019	2017	8	68	23	91	564	488.047	0.139331	0.37464	0.186458	0.432992
40	2019	2018	9	73	26	99	595	472.342	0.154549	0.394471	0.209594	0.458969
40	2019	2019	9	54	12	66	625	465.952	0.115892	0.342001	0.141645	0.377781
40	2019	2020	9	50	35	85	645	448.151	0.11157	0.335686	0.189668	0.436788
40	2019	2021	9	46	33	79	622	440.175	0.104504	0.325023	0.179474	0.424982
41	2019	2010	1	38	20	58	512	476.575	0.0797356	0.284227	0.121702	0.350358
41	2019	2011	2	52	17	69	527	493.24	0.105425	0.32625	0.139891	0.375373
41	2019	2012	3	41	27	68	544	492.857	0.0831884	0.290177	0.137971	0.372808
41	2019	2013	4	42	9	51	555	510.412	0.0822865	0.288559	0.0999193	0.317646
41	2019	2014	5	45	18	63	569	517.566	0.0869454	0.296499	0.121724	0.350271
41	2019	2015	6	51	17	68	597	554.448	0.0919834	0.304771	0.122645	0.351492
41	2019	2016	7	42	27	69	612	568.821	0.0738369	0.273342	0.121303	0.349546
41	2019	2017	8	41	38	79	627	552.372	0.0742253	0.274099	0.143019	0.379374
41	2019	2018	9	45	36	81	649	547.978	0.0821201	0.288154	0.147816	0.385653
41	2019	2019	9	62	31	93	665	530.39	0.116895	0.343275	0.175343	0.419863
41	2019	2020	9	55	37	92	677	507.986	0.108271	0.330537	0.181107	0.426722
41	2019	2021	9	32	37	69	658	538.825	0.0593884	0.245594	0.128056	0.359144
42	2019	2010	1	54	12	66	378	379.173	0.142415	0.379122	0.174063	0.418786
42	2019	2011	2	63	16	79	387	335.636	0.187703	0.434963	0.235374	0.486687
42	2019	2012	3	71	14	85	401	343.228	0.20686	0.456417	0.247649	0.499105
42	2019	2013	4	55	18	73	407	317.533	0.17321	0.418073	0.229897	0.481115
42	2019	2014	5	83	20	103	414	342.73	0.242173	0.493591	0.300528	0.549534
42	2019	2015	6	85	21	106	423	342.056	0.248497	0.499959	0.309891	0.55799
42	2019	2016	7	65	32	97	439	359.22	0.180948	0.427012	0.27003	0.520981
42	2019	2017	8	74	19	93	452	344.928	0.214537	0.464744	0.269621	0.520645
42	2019	2018	9	58	23	81	474	363.118	0.159728	0.401378	0.223068	0.473756
42	2019	2019	9	57	25	82	492	357.774	0.159318	0.400894	0.229195	0.4802
42	2019	2020	9	43	30	73	503	343.222	0.125283	0.356006	0.21269	0.46276
42	2019	2021	9	38	29	67	482	334.615	0.113563	0.339202	0.20023	0.449138
43	2019	2010	1	12	0	12	81	79.9206	0.150149	0.395481	0.150149	0.395481
43	2019	2011	2	17	3	20	84	69.3744	0.245047	0.502249	0.288291	0.543597
43	2019	2012	3	12	3	15	84	68.3039	0.175685	0.427792	0.219607	0.476369
43	2019	2013	4	17	3	20	85	65.6947	0.258773	0.516124	0.304438	0.558614
43	2019	2014	5	20	5	25	85	67.4442	0.296541	0.551321	0.370677	0.61489
43	2019	2015	6	20	5	25	88	67.5811	0.295941	0.550762	0.369926	0.614267
43	2019	2016	7	14	6	20	92	67.1294	0.208553	0.464759	0.297932	0.552612
43	2019	2017	8	22	5	27	100	76.9665	0.285839	0.54068	0.350802	0.597745
43	2019	2018	9	24	6	30	104	75.8932	0.316234	0.568174	0.395292	0.63394
43	2019	2019	9	17	4	21	105	68.9227	0.246653	0.503893	0.304689	0.558519
43	2019	2020	9	15	8	23	107	71.1075	0.210948	0.466883	0.323454	0.574879
43	2019	2021	9	15	7	22	104	67.4114	0.222514	0.479512	0.326354	0.57773
44	2020	2010	1	29	21	50	409	406.431	0.0713528	0.269412	0.123022	0.352494
44	2020	2011	2	39	20	59	424	381.717	0.10217	0.321683	0.154565	0.39481
44	2020	2012	3	43	12	55	434	378.568	0.113586	0.338979	0.145284	0.38289
44	2020	2013	4	54	18	72	444	400.129	0.134957	0.369061	0.179942	0.425666
44	2020	2014	5	54	15	69	451	385.06	0.140238	0.376213	0.179193	0.424843
44	2020	2015	6	73	14	87	456	392.838	0.185827	0.432551	0.221465	0.471952
44	2020	2016	7	48	20	68	469	395.682	0.121309	0.350104	0.171855	0.416075
44	2020	2017	8	52	20	72	481	388.58	0.13382	0.367569	0.18529	0.431945
44	2020	2018	9	47	13	60	495	388.901	0.120853	0.349484	0.154281	0.394419
44	2020	2019	10	55	22	77	520	418.037	0.131567	0.364367	0.184194	0.43057
44	2020	2020	10	41	17	58	536	363.775	0.112707	0.337759	0.159439	0.401016
44	2020	2021	10	36	22	58	541	373.993	0.0962584	0.312403	0.155083	0.3955
45	2020	2010	1	60	20	80	551	543.901	0.110314	0.333517	0.147085	0.384714
45	2020	2011	2	69	30	99	584	541.476	0.12743	0.358264	0.182834	0.428669
45	2020	2012	3	85	27	112	610	567.272	0.14984	0.388229	0.197436	0.445329
45	2020	2013	4	54	29	83	616	567.398	0.0951713	0.309923	0.146282	0.383618
45	2020	2014	5	55	20	75	629	571.792	0.0961888	0.31155	0.131167	0.363375
45	2020	2015	6	48	16	64	651	586.648	0.0818209	0.287529	0.109094	0.331582
45	2020	2016	7	50	32	82	665	627.499	0.0796814	0.283687	0.130678	0.362594
45	2020	2017	8	56	19	75	679	600.528	0.0932512	0.306731	0.12489	0.354574
45	2020	2018	9	72	33	105	708	745.311	0.0966039	0.311889	0.140881	0.376233
45	2020	2019	10	64	16	80	720	506.467	0.126366	0.356865	0.157957	0.398678
45	2020	2020	10	67	42	109	748	582.163	0.115088	0.34051	0.187233	0.433695
45	2020	2021	10	41	34	75	755	578.675	0.0708515	0.267798	0.129606	0.361207
46	2020	2010	1	18	4	22	97	76.0274	0.236757	0.493288	0.289369	0.544009
46	2020	2011	2	16	2	18	100	81.2266	0.19698	0.450706	0.221602	0.47724
46	2020	2012	3	19	4	23	103	87.05	0.218265	0.473296	0.264216	0.519577
46	2020	2013	4	18	4	22	107	82.0589	0.219355	0.474814	0.2681	0.523635
46	2020	2014	5	12	2	14	113	91.9014	0.130575	0.368802	0.152337	0.397212
46	2020	2015	6	12	8	20	113	94.5352	0.126937	0.363629	0.211561	0.465672
46	2020	2016	7	11	6	17	118	104.036	0.105733	0.332474	0.163406	0.410136
46	2020	2017	8	11	2	13	125	97.7002	0.112589	0.343085	0.13306	0.371723
46	2020	2018	9	19	3	22	130	111.652	0.170171	0.417911	0.19704	0.448908
46	2020	2019	10	2	4	6	138	94.4641	0.0211721	0.162681	0.0635162	0.262315
46	2020	2020	10	11	1	12	145	102.409	0.107412	0.335104	0.117177	0.34937
46	2020	2021	10	7	3	10	149	103.34	0.0677374	0.269399	0.0967678	0.318757
47	2020	2010	1	65	7	72	265	192.805	0.337128	0.582856	0.373434	0.613211
47	2020	2011	2	64	14	78	273	207.556	0.30835	0.557457	0.375801	0.614988
47	2020	2012	3	66	11	77	281	228.895	0.288341	0.539005	0.336398	0.581879
47	2020	2013	4	49	11	60	292	223.151	0.219582	0.47098	0.268876	0.520689
47	2020	2014	5	46	13	59	305	243.228	0.189123	0.43724	0.242571	0.494597
47	2020	2015	6	60	7	67	307	248.383	0.241562	0.493533	0.269744	0.521304
47	2020	2016	7	46	11	57	316	252.515	0.182168	0.429124	0.225729	0.477189
47	2020	2017	8	44	17	61	321	258.434	0.170256	0.414959	0.236037	0.487824
47	2020	2018	9	48	20	68	335	258.483	0.185699	0.433166	0.263073	0.514789
47	2020	2019	10	49	12	61	359	258.092	0.189855	0.437941	0.23635	0.488147
47	2020	2020	10	42	16	58	374	247.814	0.169482	0.414125	0.234047	0.485864
47	2020	2021	10	33	11	44	377	253.068	0.1304	0.363835	0.173866	0.419335
48	2020	2010	1	0	1	1	109	78.0096	0	0.0800592	0.0128189	0.138667
48	2020	2011	2	2	0	2	118	113.922	0.0175559	0.148138	0.0175559	0.148138
48	2020	2012	3	3	3	6	124	82.3244	0.0364412	0.206191	0.0728824	0.280991
48	2020	2013	4	1	3	4	130	152.613	0.00655251	0.0991401	0.02621	0.171716
48	2020	2014	5	4	1	5	134	180.036	0.0222178	0.158098	0.0277723	0.174784
48	2020	2015	6	8	1	9	138	134.313	0.0595622	0.251565	0.0670074	0.265951
48	2020	2016	7	6	3	9	144	125.812	0.04769	0.227298	0.0715351	0.274789
48	2020	2017	8	4	5	9	147	128.129	0.0312186	0.187406	0.0702419	0.272294
48	2020	2018	9	10	4	14	152	156.29	0.0639835	0.259196	0.089577	0.304592
48	2020	2019	10	7	3	10	157	103.469	0.0676532	0.269231	0.0966474	0.318559
48	2020	2020	10	13	8	21	159	114.177	0.113859	0.343857	0.183926	0.433941
48	2020	2021	10	5	8	13	155	92.104	0.0542864	0.244367	0.141145	0.382849
49	2020	2010	1	7	4	11	90	78.2067	0.0895064	0.309677	0.140653	0.383466
49	2020	2011	2	21	4	25	92	78.6667	0.266949	0.522786	0.317797	0.569344
49	2020	2012	3	19	2	21	93	74.2697	0.255824	0.512403	0.282753	0.538039
49	2020	2013	4	9	5	14	96	80.4244	0.111906	0.343691	0.174077	0.42461
49	2020	2014	5	17	3	20	100	81.1882	0.20939	0.464272	0.246341	0.502493
49	2020	2015	6	20	5	25	103	85.8699	0.23291	0.488603	0.291138	0.544941
49	2020	2016	7	15	4	19	107	86.716	0.172979	0.422782	0.219106	0.474207
49	2020	2017	8	23	7	30	109	85.2594	0.269765	0.525004	0.351867	0.598107
49	2020	2018	9	17	3	20	113	87.5291	0.194221	0.447139	0.228495	0.48395
49	2020	2019	10	15	8	23	114	65.3936	0.22938	0.486854	0.351717	0.599469
49	2020	2020	10	9	11	20	120	71.4223	0.126011	0.364708	0.280025	0.535747
49	2020	2021	10	7	5	12	119	72.909	0.0960101	0.32073	0.164589	0.414061
50	2020	2010	1	78	37	115	799	808.46	0.0964797	0.311606	0.142246	0.377974
50	2020	2011	2	98	33	131	809	735.639	0.133218	0.36592	0.178077	0.422796
50	2020	2012	3	114	42	156	823	753.374	0.151319	0.38985	0.207068	0.455776
50	2020	2013	4	122	41	163	836	729.596	0.167216	0.409757	0.223411	0.473388
50	2020	2014	5	102	47	149	855	738.59	0.138101	0.372529	0.201736	0.449903
50	2020	2015	6	97	37	134	872	733.785	0.132191	0.364517	0.182615	0.428131
50	2020	2016	7	91	27	118	891	802.207	0.113437	0.337728	0.147094	0.38434
50	2020	2017	8	124	32	156	912	809.029	0.15327	0.392286	0.192824	0.43982
50	2020	2018	9	124	40	164	945	781.963	0.158575	0.399017	0.209729	0.458659
50	2020	2019	10	109	29	138	973	756.868	0.144015	0.380362	0.18233	0.427774
50	2020	2020	10	124	53	177	1005	764.337	0.162232	0.403592	0.231573	0.4819
50	2020	2021	10	91	59	150	1029	766.001	0.118799	0.345618	0.195822	0.443255
51	2020	2010	1	14	30	44	322	638.352	0.0219315	0.150714	0.0689275	0.264028
51	2020	2011	2	13	20	33	344	314.382	0.041351	0.207223	0.104968	0.326433
51	2020	2012	3	9	9	18	354	336.734	0.0267273	0.167965	0.0534547	0.234392
51	2020	2013	4	12	17	29	357	332.58	0.0360815	0.193868	0.087197	0.297826
51	2020	2014	5	13	19	32	364	346.051	0.0375668	0.197514	0.092472	0.306459
51	2020	2015	6	22	17	39	372	348.099	0.0632005	0.254238	0.112037	0.336858
51	2020	2016	7	16	16	32	387	360.03	0.0444407	0.214078	0.0888815	0.30045
51	2020	2017	8	14	22	36	402	357.925	0.0391144	0.201274	0.10058	0.319338
51	2020	2018	9	12	19	31	419	364.931	0.0328829	0.185076	0.0849476	0.293799
51	2020	2019	10	16	14	30	441	349.487	0.0457814	0.217283	0.0858402	0.295416
51	2020	2020	10	25	14	39	456	351.316	0.0711611	0.269415	0.111011	0.335313
51	2020	2021	10	20	9	29	466	336.427	0.0594482	0.246849	0.0862	0.296118
52	2020	2010	1	12	7	19	139	98.2423	0.122147	0.356702	0.193399	0.445521
52	2020	2011	2	15	8	23	144	156.457	0.0958728	0.314752	0.147005	0.387557
52	2020	2012	3	11	4	15	151	132.624	0.0829411	0.294468	0.113101	0.341865
52	2020	2013	4	25	8	33	152	143.31	0.174447	0.421824	0.23027	0.483486
52	2020	2014	5	12	5	17	156	132.435	0.0906103	0.307223	0.128365	0.363511
52	2020	2015	6	28	9	37	160	143.792	0.194726	0.4452	0.257316	0.510679
52	2020	2016	7	31	10	41	161	134.475	0.230526	0.483988	0.304889	0.555525
52	2020	2017	8	34	17	51	169	125.941	0.269967	0.52339	0.404951	0.639469
52	2020	2018	9	27	9	36	178	149.769	0.180278	0.428505	0.240371	0.493669
52	2020	2019	10	19	9	28	184	125.38	0.151539	0.39437	0.223321	0.47677
52	2020	2020	10	25	6	31	190	135.017	0.185162	0.434586	0.229601	0.483015
52	2020	2021	10	19	12	31	197	122.19	0.155495	0.399484	0.253703	0.507735
53	2020	2010	1	1	1	2	25	42.1875	0.0237037	0.188562	0.0474074	0.243432
53	2020	2011	2	2	2	4	28	27.833	0.0718572	0.299702	0.143714	0.402093
53	2020	2012	3	1	1	2	29	24.0329	0.0416097	0.249829	0.0832194	0.322528
53	2020	2013	4	0	1	1	29	28.5941	0	0.132235	0.0349722	0.229038
53	2020	2014	5	3	1	4	30	26.9843	0.111176	0.360146	0.148235	0.408367
53	2020	2015	6	4	1	5	31	23.9425	0.167067	0.433532	0.208834	0.479288
53	2020	2016	7	2	1	3	34	32.0657	0.0623719	0.279222	0.0935579	0.33038
53	2020	2017	8	3	0	3	36	24.0958	0.124503	0.381121	0.124503	0.381121
53	2020	2018	9	6	2	8	39	32.5969	0.184067	0.446549	0.245422	0.510648
53	2020	2019	10	6	2	8	43	31.2964	0.191716	0.455732	0.255621	0.52115
53	2020	2020	10	2	3	5	43	26.2341	0.0762367	0.3087	0.190592	0.457877
53	2020	2021	10	4	1	5	45	30.3354	0.131859	0.385151	0.164824	0.425801
